# Supplementary material for: Morphological Brain Changes after Climbing to Extreme Altitudes—A Prospective Cohort Study
Source: PLoS One. 2015 Oct 28;10(10):e0141097. doi: 10.1371/journal.pone.0141097 (PMC4625036; doi:10.1371/journal.pone.0141097)
Supplement: S1 Table — (XLSX) [file pone.0141097.s001.xlsx]

## Sheet: oxygen saturation
subject ID	day 0	day 1	day 2	day 3	day 4	day 5	day 6	day 7	day 8	day 9	day 10	day 11	day 12	day 13	day 14	day 15	day 16	day 17	day 18	day 19	day 20	day 21	day 22	day 23	day 24	day 25	day 26	day 27
1	96	96	94	88	80	79	76	79	80	80	75	75	71	71	81	83	85	80	78	71	65	68	76	79	93	95	96	97
2	96	95	94	91	86	80	75	78	75	83	85	80	72	81	85	83	90	83	86	90	80	74	64	67	74
3	95	95	92	92	92	90	88	87	88	87	65	72	72	81	82	85	80	82	82	78	74	68	58	56	68	76	95
4	96	96	95	94	90	87	80	82	83	81	78	71	71	82	85	87	88	85	88	87	88	88	88	88	90
5	94	94	91	90	82	77	75	77	77	78	70	64	68	87	82	82	80	83	82	82	84	80	87	85	88	90	92
6	98	99	95	92	85	75	77	80	81	80	71	69	66	75	80	83	84	83	84	78	70	73	73	92	94	98		96
7	94	93	80	87	84	74	73	73	78	79	71	79	71	74	80	80	80	80	80	84	76	74	80	72	88	89	96	97
8	96	97	93	93	89	76	77	72	67	77	72	74	74	80	83	83	81	87	85	83	80	70	65	68	77
9	96	98	95	92	88	86	80	82	82	84	80	76	70	83	84	82	83	89	86	83	78	76	76	66	76
10	97	97	95	93	92	88	79	78	80	77	75	77	70	65	80	84	83	89	85	86	76	74	62	56	72	82	98
11	97	99	97	94	90	84	82	80	80	80	72	74	67	72	85	86	88	82	85	86	93
12	93	93	88	87	79	74	70	69	76	74	70	62	70	74	78	79	79	79	81	74	65	65	72	74	82	85	89	94
13	95	95	94	91	90	84	83	82	81	84	78	73	73	80	86	86	85	84	87	78	71	65	70	78	80	90	98	97
14	98	97	97	95	92	84	86	83	86	85	85	81	84	85	85	85	86	87	88
15	96	91	94	89	86	80	84	84	86	86	86	72	84	79	84	86	86	86	86	84	80
16	95	95	90	95	83	76	67	71	83	81	78	74	72	76	83	82	83	87	84	85	78	76	72			96
17	96	96	91	80	75	75	72	79	75	77	72	72	72	73	81	82	80	83	81	84	90	94	97	98	98	98	98	98
18	97	97	96	91	90	80	80	78	80	80	78	70	74	83	84	84	80	83	86	82	78	72	70	54	67	85	98	99
19	97	96	95	91	90	82	81	84	87	86	84	80	83	85	88	87	85	85	90	87	91	80	78			97	96	95
20	96	93	92	89	85	76	75	75	75	81	73	63	65	76	80	83	80	83	80	77	61	54	54	88	88	96	98	95
21	93	95	96	91	84	73	81	81	81	89	74	70	70	80	80	82	82	88	86	85	80	66	65	75	88	95
22	96	95	95	86	85	76	78	82	80	83	78	79	71	75	82	80	82	85	85	79	78	65	69	74	88	98	98	98
23	95	97	95	96	90	84	88	85	87	87	84	78	72	79	87	89	88	89	85	85	87	89
24	95	95	95	93	84	74	78	77	77	77	73	74	78	83	84	84	83	85	81	78	81	82	82	86	91	96	97	98
25	95	97	95	92	87	84	82	84	82	83	82	74	70	77	82	85	84	87	89	91	92	93	94
26	93	91	94		91	86	81	85	82	84	83	79	73	79	83	82	83	84	83	84	81	79	79	84	90	94	94	96
27	97	96	94	89	85	77	74	76	76	79	75	66	65	79	83	82	84	84	83	80	73	75	85	90	92	96	97	96
28	95	95	90	85	82	75	75	81	79	81	82	71	76	82	84	86	83	86	86	84	76	77	84	87	92	99	98	96
29	95	96	94	90	83	79	84	86	86	88	81	84	76	72	86	84	86	86	88	89
30	96	95	95	83	80	62	61	69	71	68	65	61	54	62	75	81	82	83	87	86	84	81	82	86	90	92	96	96
31	96	97	94	89	85	72	82	80	82	77	80	66	65	80	86	90	89	89	90	88	81	72	74	88	91	96	96
32	97	97	94	84	87	82	83	83	79	81	77	72	67	80	84	82	84	86	86	72	74	85	85	89	92	94	96	95
33	95	92	90	85	82	74	78	81	85	84	81	69	67	78	82	83	87	85	85	83	72	72	85	89	92	93	94	93
34	98	97	97	94	94	85	82	92	90	90	87	74	75	82	87	85	88	89	89	89	84	79	88	90	89	90	91	91
35	94	93	91	85	86	78	80	80	82	82	77	79	83	83	85	85	83	82	81	84	81	83	82	83	88	93	95
36	95	95	91	94	90	85	84	83	84	84	84	80	78	81	86	84	86	85	84	84	80	72	77	86	87	94	95	96
A	96	95	95	91	91	79	78	77	80	79	73	74	67	70	75	78	79	78	80	85	85	66	63	61	80	85	86	95
B	95	94	90	78	77	74	70	70	64	61	58	55	54	58	75	81	85	82	83	79	69	74	55	76	85	96	95	95
C	95	96	95	94	89	83	71	74	78	80	71	64	62	68	78	78	84	80	83	83	78	60	54	52	62	84	95	95

## Sheet: AMS c table
subject ID	day 0	day 1	day 2	day 3	day 4	day 5	day 6	day 7	day 8	day 9	day 10	day 11	day 12	day 13	day 14	day 15	day 16	day 17	day 18	day 19	day 20	day 21	day 22	day 23	day 24	day 25	day 26	day 27
1	0	0	0	0	0.268786	0.268786	0.179191	0.443931	0.0895954	0	0.156455	0.603083	0.363006	0.0895954	0.354335	0	0	0	0	0	0.0795761	0.95684	0.240655	0	0	0	0	0
2	0	0	0	0	0	0.0895954	0.433911	0.179191	1.07803	0.212909	0.213295	0.0895954	0.278035	0	0	0	0	0	0	0	0	0	0	0.228709	0	0
3	0	0	0	0	0	0.0895954	0.179191	0.179191	0.0895954	0.0895954	0	0.179191	0.0895954	0	0	0	0	0	0	0	0	0	0.179191	0	0	0	0	0
4	0	0.0895954	0	0	0	0	0.0895954	0	0	0	0	0	0.268786	0.149133	0	0	0	0	0	0	0	0	0	0	0	0
5	0	0	0	0	0	0	0.258767	0.0895954	0	0	0	0.0895954	0.497495	0	0	0	0	0	0	0	0	0	0	0.0895954	0	0	0	0
6	0	0	0	0	0	0.179191	0.179191	0.0895954	0.179191	0	0.0895954	0.0895954	0.358382	0.0895954	0	0	0	0	0	0	0.179191	0.189595	0.417919	0	0	0	0	0
7	0	0	0	0.0895954	0	0	0.959152	0	0	0.53815	2.89538	0.911175	0.0745665	0.149133	0.0745665	0.2079	0.0745665	0.0745665	0.0745665	0.0745665	0.0745665	0.0745665	0.0745665	0	0	0	0	0
8	0	0	0	0	1.75491	0	0	0	0	0.0895954	0	0	0.0745665	0	0	0	0	0	0	0	0	0	0	0	0	0
9	0	0	0	0	0	0	0	0	0	0	0	0	0	0	0	0	0	0	0	0	0	0	0	0.349326	0.2079	0
10	0	0	0	0	0	0	0.288054	0	0	0	0	0.376686	0.164162	2.62563	0	0	0	0	0	0	0	0	0	0.785164	0	0	0
11	0	0	0	0	0.0895954	0	0	0	0	0	0.298266	0	0	0	0	0	0	0	0	0	0	0
12	0	0	0	0	0.179191	0.0895954	0.546243	0.243738	0	0.525434	0	0.338343	0.642967	0.169171	0	0	0	0	0	0.0895954	0	0.567052	0	0	0	0	0	0
13	0	0	0	0	0	0	0	0	0	0	0	0	0.0895954	0	0	0	0	0	0	0	0	0	0	0	0	0	0	0
14	0	0	0	0.0859345	0	0	0.873796	0.169171	0.159152	0.159152	0.0795761	0.0795761	0.255106	0	0	0	0	0	0	0
15	0	0	0	0	0.268786	0.179191	0.27341	0	0	0	0	0.179191	0	0	0	0	0	0	0	0	0	0
16	0	0	0	0	0.0895954	0.179191	1.20096	1.37534	0.258767	0.0942197	0	0	0.923121	0	1.50771	0.0745665	0	0	0	0	0	0	0.44894	0			0
17	0	0	0	0.179191	0.179191	0.0895954	0.179191	0.0895954	0	0.0895954	0	0.179191	1.05434	1.08979	0	0	0	0	0	0	0	0	0	0	0	0	0	0
18	0.0895954	0	0	0	0	0	0.179191	0	0.855106	0.0795761	0	0	0.268786	0	0	0	0	0	0	0	0	0.0942197	0.0895954	0.339692	0.0745665	0	0	0.112524
19	0	0	0	0	0	0.169171	0.333333	0	0.169171	0	0	0	0.0895954	0	0	0	0	0	0	0	0	0	0.0795761	0.159152	0.0795761	0	0	0
20	0	0	0	0	0	0.454913	0.0895954	0	0	0	0	0	0.0895954	0	0	0	0.225048	0	0	0	0	0	0.698266	0	0	0	0	0
21	0	0	0	0	0.0942197	0	0.608478	0.0895954	0	0.0895954	0	0	0.348362	0	0	0.133333	0	0	0	0	0	0	0.479383	0	0	0	0
22	0	0	0	0	0.0942197	0.0895954	0.0942197	0	0	0	0	0.0895954	1.2711	0	0	0	0	0	0	0	0	0	0.248362	0.402505	0	0	0	0
23	0	0	0	0	0	0	0	0.0942197	0.0895954	0.0942197	0.0895954	0.0942197	0.343353	0.0895954	0.0895954	0	0	0	0	0	0.2079	0	0
24	0	0	0	0	0	0.0745665	0.0895954	0.266667	0.2079	0	0	0.2079	0	0	0	0	0	0	0	0	0	0	0	0	0	0	0	0
25	0	0	0	0	0	0	0	0	0	0	0	0	0.410983	0.169171	0	0	0	0	0	0	0	0	0	0
26	0	0	0	0	0.0895954	0	0.0895954	0	0	0	0.0895954	0.513295	0	0	0	0	0	0	0	0	0	0	0.568786	0.357418	0	0.112524	0	0
27	0	0	0	0	0	0.0895954	0.483622	0.222929	0.391715	0.164162	0.164162	0.0895954	1.11156	0.169171	0	0	0	0	0	0	0	0.559345	0	0	0	0	0	0
28	0	0.133333	0.2079	0.297495	0.575915	0.0895954	0.406744	0.133333	0.364355	0.0895954	0	0.0895954	0.699615	0	0	0	0	0	0	0	0	0.0895954	0.248362	0	0	0	0	0
29	0.133333	0.133333	0.222929	0.133333	0.133333	0	0.0745665	0.0745665	0	0	0	0.564355	0	0.164162	0	0	0	0	0	0	0
30	0	0	0	0	0.0895954	0	0.855491	0.689595	0.0895954	0.0895954	0	0.179191	1.01118	0	0	0	0	0	0	0	0	0	0	0	0	0	0	0
31	0	1.36975	0.0895954	0.0942197	0	0	0.231021	0.0942197	0	0	0	0.460886	0.741426	0.0895954	0	0	0	0	0	0	0	0	0.246435	0	0	0	0	0
32	0	0	0	0	0	0	0.0895954	0	0.141426	0	0	0	0.164162	0	0	0	0	0	0	0	0	0.243738	0	0	0	0	0	0
33	0	0	0	0	0	0	0	0.0895954	0	0	0	0	0.0895954	0	0	0	0	0	0	0	0	0.154143	0	0	0	0	0	0
34	0	0	0	0	0	0	0	0	0	0	0	0	0	0	0	0	0	0	0	0	0	0	0	0	0	0	0	0
35	0	0.254721	0.0795761	0.0795761	0.243738	0	0.656262	0.410019	0.797495	0.169171	0.287476	0.683815	0.0895954	0	0	0	0	0	0	0.0668593	1.02254	0.302119	0.168786	0.154143	0	0	0	0
36	0	0	0	0	0	0.0895954	2.30617	0	0.0895954	0	0.0745665	0.183815	1.35048	0	0	0	0	0	0	0	0	0	0.385164	0	0	0	0	0
A	0	0	0	0	0	0	0	0	0	0	0	0	1.39075	0.0895954	0	1.15376	0	0	0	0	0	0	0.0895954	1.47784	0	0
B	0	0	0	0	0	0.112524	0.202119	0.478805	0.291715	0.202119	0.202119	0.202119	0	0	0	0	0	0	0	0	0	0	0.766281	0	0	0	0	0
C	0	0	0	0	0	0	0.179191	0	0	0.0895954	0	0.0895954	0	0.0895954	0	0.0895954	0	0	0	0	0	0.0895954	0.0895954	0.385934	0	0	0	0

## Sheet: AMS LL table
subject ID	day 0	day 1	day 2	day 3	day 4	day 5	day 6	day 7	day 8	day 9	day 10	day 11	day 12	day 13	day 14	day 15	day 16	day 17	day 18	day 19	day 20	day 21	day 22	day 23	day 24	day 25	day 26	day 27
1	0	0	4	4	5	5	5	5	5	2	5	5	5	4	1	1	1	0	1	1	5	8	8	4	0	0	0	0
2	0	0	0	0	3	3	4	4	6	6	0	1	3	3	0	0	0	0	0	0	0	0	0	0	0	0
3	0	0	0	0	2	3	3	3	2	3	3	3	3	3	0	0	0	0	0	0	0	0	4	4	0	0	0	0
4	0	1	1	0	0	0	4	4	2	2	0	4	4	2	0	0	0	0	0	0	0	0	0	0	0	0
5	0	0	0	0	5	5	4	4	2	0	1	6	7	7	1	0	0	0	0	0	0	0	0	2	2	0	0	0
6	0	0	0	0	0	5	5	2	2	2	2	2	5	5	1	0	0	0	0	0	2	2	5	5	0	0	0	0
7	0	0	0	2	2	2	3	3	0	3	9	9	6	3	3	0	0	0	0	0	0	0	0	0	0	0	0	0
8	0	0	0	0	0	0	0	0	0	2	2	0	0	0	0	0	0	0	0	0	0	0	0	0	0	0
9	0	0	0	0	0	0	0	0	0	0	0	0	0	0	0	0	0	0	0	0	0	0	0	0	0	0
10	0	0	0	0	0	2	4	4	0	0	3	3	8	10	10	0	0	0	0	0	0	0	7	7	6	0	0
11	0	0	0	0	0	0	0	0	0	0	0	0	0	0	0	0	0	0	0	0	0	0
12	0	0	0	0	4	7	7	5	4	5	5	2	4	4	3	0	0	0	0	1	4	6	6	0	0	0	0	0
13	0	0	0	0	0	0	0	0	0	0	0	0	3	3	0	0	0	0	0	0	0	0	0	0	0	0	0	0
14	0	0	0	0	0	0	6	6	3	0	0	4	4	3	0	0	0	0	0	0
15	0	0	0	0	2	2	2	2	0	0	0	1	2	2	0	0	0	0	0	3	3	0	0
16	4	0	0	2	3	3	6	7	7	3	1	9	9	9	2	2	0	0	0	0	0	1	1	0		0
17	0	0	0	0	3	3	4	4	0	0	0	6	6	6	0	0	0	0	0	0	0	0	0	0	0	0	0	0
18	1	0	0	0	0	1	1	0	0	0	5	5	4	0	0	0	0	0	0	0	0	0	3	3	0	0	0	0
19	0	0	0	0	1	3	3	2	2	2	0	0	2	2	0	0	0	0	0	0	0	0	0	0	0	0	0	0
20	0	0	0	0	4	4	2	2	0	0	0	2	3	3	0	0	0	0	0	0	0	0	0	0	0	0	0	0
21	0	0	0	0	1	1	4	4	2	1	1	3	4	4	0	0	0	0	0	0	0	6	6	6	0	0	0
22	0	0	0	0	1	3	3	3	0	0	3	3	8	8	0	0	0	0	0	0	0	0	0	0	0	0	0	0
23	0	0	0	0	0	1	1	0	3	3	2	3	5	5	2	1	0	0	0	0	4	4	0
24	0	0	0	0	0	6	6	2	0	0	0	0	0	0	0	0	0	0	0	0	0	0	0	0	0	0	0	0
25	0	0	0	0	0	0	4	4	0	0	0	7	8	8	4	0	0	0	0	0	0	0	0	0
26	0	0	0	0	2	2	0	0	0	0	0	3	3	0	0	0	0	0	0	0	0	0	0	0	0	0	0	0
27	0	0	0	1	2	5	5	6	6	5	4	4	8	8	1	0	0	0	0	0	7	7	6	0	0	0	0	0
28	0	0	0	3	4	4	5	5	5	5	2	2	7	7	0	0	0	0	0	0	0	2	2	0	0	0	0	0
29	6	1	3	3	0	0	0	0	0	0	0	0	0	5	5	0	0	0	0	0	0
30	3	0	0	0	1	7	7	5	5	1	3	4	9	9	0	0	0	0	0	0	0	0	0	0	0	0	0	0
31	0	7	7	1	0	0	5	5	5	5	0	7	7	5	1	0	0	0	0	0	0	1	5	5	0	0	0	0
32	0	0	0	0	0	0	2	2	4	4	12	12	4	4	0	0	0	0	0	0	3	6	6	0	0	0	0	0
33	0	0	0	0	0	0	0	2	2	0	0	3	3	0	0	0	0	0	0	0	0	0	0	0	0	0	0	0
34	0	0	0	0	0	0	0	0	0	0	0	0	0	0	0	0	0	0	0	0	0	0	0	0	0	0	0	0
35	0	0	0	0	4	6	7	7	7	7	4	7	7	1	0	0	0	0	0	0	9	9	3	0	0	0	0	0
36	0	0	0	0	0	4	4	4	1	1	0	5	5	4	0	0	0	0	0	0	0	0	4	4	0	0	0	0
A	3	0	0	0	0	0	0	0	1	1	0	9	12	12	1	6	6	0	0	0	0	0	6	6	5
B	0	0	0	0	0	0	1	4	4	2	2	2	2	0	0	0	0	0	0	0	0	0	0	0	0	0	0	0
C	0	0	0	0	0	1	3	3	1	1	1	3	3	1	1	1	1	0	0	0	0	2	2	2	0	0	0	0

## Sheet: AMS items
subject ID	altitude morning	altitude evening	light-headed	headache	dizziness	feeling fain	dim vision	off-coordination	feeling weak	sick to stomach	loss of appetite	feeling sick	feeling hung over	difficulty sleeping	headache morning	headache evening	gastrointestinal upset morning	gastrointestinal upset evening	fatigue and weakness morning	fatigue and weakness evening	dizziness and light-headedness morning	dizziness and light-headedness evening
1	450	450	0	0	0	0	0	0	0	0	0	0	0	0	0	0	0	0	0	0	0	0
1	450	100	0	0	0	0	0	0	0	0	0	0	0	0	0	0	0	0	0	0	0	0
1	100	1350	0	2	0	0	0	0	0	0	0	0	0	3	1	2	0	0	0	1	0	0
1	1350	1350	0	0	0	0	0	0	0	0	0	0	0	0	0	0	0	0	0	0	0	0
1	1350	870	0	0	0	0	0	0	0	0	0	0	0	0	0	0	0	0	0	0	0	0
1	870	1700	0	0	0	0	0	0	0	0	0	0	0	0	0	0	0	0	0	0	0	0
1	1700	2550	0	0	0	0	0	0	0	0	0	0	0	3	0	2	0	0	0	0	0	0
1	2550	3550	0	0	0	0	0	0	0	0	0	0	0	0	0	0	0	0	0	0	0	0
1	3500	4010	0	3	0	0	0	0	0	0	0	0	0	0	2	2	0	0	0	1	0	1
1	4010	4800	0	3	0	0	0	0	0	0	0	0	0	0	2	2	0	0	0	1	0	1
1	4800	4800	0	2	0	0	0	0	0	0	0	0	0	0	1	1	0	1	0	0	0	0
1	4800	4800	0	1	0	0	0	0	1	1	1	1	0	3	1	1	1	0	1	0	0	0
1	4800	4800	0	1	0	0	0	0	0	0	0	0	0	0	1	2	0	0	0	0	0	0
1	4800	4800	0	0	0	0	0	0	0	0	0	0	0	0	0	1	0	1	0	0	0	0
1	4800	5465	0	1	0	0	0	0	0	1	0	0	0	1	0	2	1	0	0	1	0	1
1	5465	6465	1	3	1	0	0	0	1	0	1	0	0	1	2	1	0	0	1	0	1	0
1	6465	5465	1	3	0	0	0	0	0	0	0	0	0	0	2	2	0	0	0	0	0	0
1	5465	4800	0	1	0	0	0	0	0	0	0	0	0	0	1	0	0	0	0	0	0	0
1	4800	4800	0	0	0	0	0	0	1	1	1	1	0	1	0	0	0	0	0	1	0	0
1	4800	4800	0	0	0	0	0	0	0	0	0	0	0	0	0	0	1	0	0	0	0	0
1	4800	4800	0	0	0	0	0	0	0	0	0	0	0	0	0	0	0	0	0	0	0	0
1	4800	4800	0	0	0	0	0	0	0	0	0	0	0	0	0	0	0	0	0	0	0	0
1	4800	4800	0	0	0	0	0	0	0	0	0	0	0	0	0	1	0	0	0	0	0	0
1	4800	5465	0	0	0	0	0	0	0	0	0	0	0	0	0	0	0	0	0	0	0	0
1	5465	6450	0	0	0	0	0	0	0	0	1	0	0	0	0	1	0	1	0	1	0	0
1	6450	4800	1	2	0	0	0	0	4	1	4	0	0	4	1	0	1	1	2	1	0	0
1	4800	4800	1	0	0	0	0	0	0	1	1	0	0	0	1	0	1	0	1	0	0	0
1	4800	3500	0	0	0	0	0	0	0	0	0	0	0	0	0	0	0	0	0	0	0	0
1	3500	2600	0	0	0	0	0	0	0	0	0	0	0	0	0	0	0	0	0	0	0	0
1	2600	800	0	0	0	0	0	0	0	0	0	0	0	0	0	0	0	0	0	0	0	0
1	800	1350	0	0	0	0	0	0	0	0	0	0	0	0	0	0	0	0	0	0	0	0
1	1350	1350	0	0	0	0	0	0	0	0	0	0	0	0	0	0	0	0	0	0	0	0
1	450	450	0	0	0	0	0	0	0	0	0	0	0	0	0	0	0	0	0	0	0	0
2	450	100	0	0	0	0	0	0	0	0	0	0	0	0	0	0	0	0	0	1	0	0
2	100	1350	0	0	0	0	0	0	0	0	0	0	0	1	0	0	0	0	1	1	0	0
2	1350	830	0	0	0	0	0	0	0	0	0	0	0	0	0	0	0	0	0	0	0	0
2	830	1700	0	0	0	0	0	0	0	0	0	0	0	0	0	0	0	0	0	0	0	0
2	1700	2700	0	0	0	0	0	0	0	0	0	0	0	0	0	0	0	0	0	0	0	0
2	2700	3570	0	0	0	0	0	0	0	0	0	0	0	0	0	0	0	0	0	0	0	0
2	3570	4010	0	0	0	0	0	0	0	0	0	0	0	2	0	1	0	0	0	1	0	0
2	4010	4800	0	1	0	0	0	0	0	0	0	0	0	1	1	1	0	0	0	0	0	1
2	4800	4800	1	2	1	0	0	0	1	0	0	0	0	3	1	1	0	0	1	0	0	0
2	4800	4800	0	2	0	0	0	0	0	0	0	0	0	1	1	0	0	0	0	0	0	0
2	4800	4800	0	1	0	0	0	0	2	3	3	3	0	2	1	1	2	1	2	3	0	0
2	4800	4800	0	0	0	0	0	0	0	0	1	1	0	0	0	0	1	1	0	0	0	0
2	4800	5465	0	0	0	0	0	0	0	2	1	0	0	0	0	0	1	0	0	0	0	0
2	5465	6450	0	1	0	0	0	0	0	0	0	0	0	0	1	1	0	0	0	0	0	0
2	6450	5465	2	1	0	0	0	0	0	0	0	0	0	2	1	0	0	0	1	0	0	0
2	5465	4800	0	0	0	0	0	0	0	0	0	0	0	0	0	0	0	0	0	0	0	0
2	4800	4800	0	0	0	0	0	0	0	0	0	0	0	0	0	0	0	0	0	0	0	0
2	4800	4800	0	0	0	0	0	0	0	0	0	0	0	0	0	0	0	0	0	0	0	0
2	4800	4800	0	0	0	0	0	0	0	0	0	0	0	0	0	0	0	0	0	0	0	0
2	4800	4800	0	0	0	0	0	0	0	0	0	0	0	0	0	0	0	0	0	0	0	0
2	4800	4800	0	0	0	0	0	0	0	0	0	0	0	0	0	0	0	0	0	0	0	0
2	4800	4800	0	0	0	0	0	0	0	0	0	0	0	0	0	0	0	0	0	0	0	0
2	4800	5465	0	0	0	0	0	0	0	0	0	0	0	0	0	0	0	0	0	0	0	0
2	5465	6450	0	0	0	0	0	0	0	0	0	0	0	0	0	0	0	0	0	0	0	0
2	6450	7050	0	0	0	0	0	0	0	0	0	0	0	0	0	0	0	1	0	3	0	0
2	7050	6450	0	0	0	0	0	0	2	0	1	0	0	2	0	0	0	0	1	2	0	0
2	6450	4800	0	0	0	0	0	0	0	0	0	0	0	0	0	0	0	0	0	0	0	0
2	450	450	0	0	0	0	0	0	0	0	0	0	0	0	0	0	0	0	0	0	0	0
3	450	100	0	0	0	0	0	0	0	0	0	0	0	0	0	0	0	0	0	0	0	0
3	100	1350	0	0	0	0	0	0	0	0	0	0	0	0	0	0	0	0	0	0	0	0
3	1350	900	0	0	0	0	0	0	0	0	0	0	0	0	0	0	0	0	0	0	0	0
3	900	1700	0	0	0	0	0	0	0	0	0	0	0	0	0	0	0	0	0	0	0	0
3	1700	2600	0	0	0	0	0	0	0	0	0	0	0	1	0	0	0	0	0	0	0	0
3	2600	3560	0	0	0	0	0	0	0	0	0	0	0	0	0	0	0	0	0	0	0	0
3	3560	3980	0	0	0	0	0	0	0	0	0	0	0	0	0	1	0	1	0	0	0	0
3	3980	4800	0	1	0	0	0	0	0	0	0	0	0	0	1	2	0	1	0	0	0	0
3	4800	4800	0	2	0	0	0	0	0	0	0	0	0	0	1	1	0	0	0	0	0	0
3	4800	4800	0	2	0	0	0	0	0	0	0	0	0	0	1	1	0	0	0	0	0	0
3	4800	4800	0	1	0	0	0	0	0	0	0	0	0	1	1	0	0	0	0	0	0	0
3	4800	4800	0	1	0	0	0	0	0	0	0	0	0	0	1	0	0	0	0	0	0	0
3	4800	5465	0	0	0	0	0	0	0	0	0	0	0	0	0	0	0	1	0	2	0	0
3	5465	6450	0	2	0	0	0	0	0	0	0	0	0	0	1	0	0	0	0	0	0	0
3	6450	5465	0	1	0	0	0	0	0	0	0	0	0	3	1	1	0	0	0	0	0	0
3	5465	4800	0	0	0	0	0	0	0	0	0	0	0	0	0	0	0	0	0	0	0	0
3	4800	4800	0	0	0	0	0	0	0	0	0	0	0	0	0	0	0	0	0	0	0	0
3	4800	4800	0	0	0	0	0	0	0	0	0	0	0	0	0	0	0	0	0	0	0	0
3	4800	4800	0	0	0	0	0	0	0	0	0	0	0	0	0	0	0	0	0	0	0	0
3	4800	4800	0	0	0	0	0	0	0	0	0	0	0	0	0	0	0	0	0	0	0	0
3	4800	4800	0	0	0	0	0	0	0	0	0	0	0	0	0	0	0	0	0	0	0	0
3			0	0	0	0	0	0	0	0	0	0	0	0	0	0	0	0	0	0	0	0
3	4800	5465	0	0	0	0	0	0	0	0	0	0	0	0	0	0	0	0	0	0	0	0
3	5465	6450	0	0	0	0	0	0	0	0	0	0	0	1	0	0	0	0	0	0	0	0
3	6450	7050	0	2	0	0	0	0	0	0	0	0	0	0	2	0	0	0	0	2	0	0
3	7050	6450	0	0	0	0	0	0	0	0	0	0	0	0	0	0	0	0	0	0	0	0
3	6450	4800	0	0	0	0	0	0	0	0	0	0	0	0	0	0	0	0	0	0	0	0
3	4800	900	0	0	0	0	0	0	0	0	0	0	0	0	0	0	0	0	0	0	0	0
3	900	1350	0	0	0	0	0	0	0	0	0	0	0	0	0	0	0	0	0	0	0	0
4	450	100	0	0	0	0	0	0	0	0	0	0	0	0	0	0	0	0	0	0	0	0
4	100	1350	0	0	0	0	0	0	0	0	0	0	0	4	0	0	0	0	0	0	0	0
4	1350	840	0	0	0	0	0	0	0	0	0	0	0	0	0	0	0	0	0	0	0	0
4	840	1700	0	0	0	0	0	0	0	0	0	0	0	0	0	0	0	0	0	0	0	0
4	1700	2600	0	0	0	0	0	0	0	0	0	0	0	2	0	0	0	0	0	0	0	0
4	2600	3600	0	0	0	0	0	0	0	0	0	0	0	0	0	0	0	0	0	0	0	0
4	3600	4000	0	0	0	0	0	0	0	0	0	0	0	3	0	1	0	1	0	1	0	0
4	4000	4800	0	0	0	0	0	0	0	0	0	0	0	3	0	0	1	0	1	1	0	0
4	4800	4800	0	2	0	0	0	0	0	0	1	0	0	3	1	0	0	0	1	0	0	0
4	4800	4800	0	1	0	0	0	0	0	0	0	0	0	1	1	0	0	0	0	0	0	0
4	4800	4800	0	0	0	0	0	0	0	0	0	0	0	3	0	0	0	0	1	2	0	0
4	4800	4800	0	0	0	0	0	0	0	0	0	0	0	0	0	0	0	0	0	0	0	0
4	4800	5465	0	0	0	0	0	0	0	0	0	0	0	1	0	1	0	0	0	0	0	0
4	5465	6450	0	1	0	0	0	0	0	0	0	0	0	1	1	2	0	1	0	2	0	0
4	6400		0	3	0	0	0	0	2	0	1	0	0	3	2		1		1		1
4	4800	4800														0		0		0		1
4	4800	4800	0	0	0	0	0	0	0	0	0	0	0	1	0	0	0	1	0	1	0	0
4	4800	4800	0	0	0	0	0	0	0	0	0	0	0	1	0	0	0	0	0	0	0	0
4	4800	4800	0	0	0	0	0	0	0	0	0	0	0	0	0	0	0	0	0	0	0	0
4	4800	4800	0	0	0	0	0	0	0	0	0	0	0	0	0	0	0	0	0	0	0	0
4	4800	4800	0	0	0	0	0	0	0	0	0	0	0	0	0	0	0	0	0	0	0	0
4	4800	4800	0	0	0	0	0	0	0	0	0	0	0	1	0	0	0	0	0	0	0	0
4	4800	4800	0	0	0	0	0	0	0	0	0	0	0	3	0	0	0	0	0	0	0	0
4	4800	4800	0	0	0	0	0	0	0	0	0	0	0	0	0	0	0	0	0	0	0	0
4	4800	4800	0	0	0	0	0	0	0	0	0	0	0	1	0		0		0		0
4	4800	4800	0	1	0	0	0	0	0	0	0	0	0	1	1	0	0	0	0	0	0	0
4	4800	3650	0	0	0	0	0	0	0	0	0	0	0	0	0	0	0	0	0	0	0	0
4	3650	2690	0	0	0	0	0	0	0	0	0	0	0	1	0	0	0	0	0	0	0	0
4	2690	800	0	0	0	0	0	0	0	0	0	0	0	0	0	0	0	0	0	0	0	0
4	800	1480	0	0	0	0	0	0	0	0	0	0	0	0	0	0	0	0	0	0	0	0
4	1480	1350	0	0	0	0	0	0	0	0	0	0	0	0	0	0	0	0	0	0	0	0
4	450	450	0	0	0	0	0	0	0	0	0	0	0	0	0	0	0	0	0	0	0	0
5	450	100	0	0	0	0	0	0	0	0	0	0	0	0	0	0	0	0	0	0	0	0
5	100	1350	1	0	0	0	0	0	1	0	0	0	0	3	0	0	0	0	0	2	0	0
5	1350	840	0	0	0	0	0	0	0	0	0	0	0	0	0	0	0	0	0	1	0	0
5	840	1675	0	1	0	0	0	0	0	0	0	0	0	0	1	0	0	0	0	0	0	0
5	1675	2600	0	0	0	0	0	0	0	0	0	0	0	1	0	0	0	0	0	0	0	0
5	2600	3600	0	0	0	0	0	0	0	0	0	0	0	1	0	0	0	0	0	1	0	0
5	3600	4080	0	0	0	0	0	0	0	0	0	0	0	1	0	0	0	0	0	1	0	0
5	4000	4800	0	0	0	0	0	0	0	0	0	0	0	0	0	0	0	0	0	0	0	0
5	4800	4800	0	1	0	0	0	0	0	0	0	0	0	1	0	2	0	0	0	1	0	0
5	4800	4800	0	0	0	0	0	0	0	0	0	0	0	0	0	0	0	0	0	0	0	0
5	4800	4800	0	0	0	0	0	0	0	0	0	0	0	0	0	1	0	0	0	1	0	0
5	4800	4800	0	0	0	0	0	0	0	0	0	0	0	0	0	0	0	0	0	0	0	0
5	4800	5465	0	0	0	0	0	0	0	0	0	0	0	0	0	0	0	0	0	1	0	1
5	5465	6450	0	0	0	0	0	0	0	0	0	0	0	0	0	1	0	0	0	2	0	1
5	6450	5465	0	3	0	0	0	0	0	0	0	0	0	0	2	0	0	0	0	0	0
5	5465	4800	0	0	0	0	0	0	2	0	0	0	0	0	0	0	0	0	2	1	0	0
5	4800	4800	0	0	0	0	0	0	0	0	0	0	0	0	0	0	0	0	0	1	0	0
5	4800	4800	0	0	0	0	0	0	0	0	0	0	0	0	0	0	0	0	0	0	0	0
5	4800	4800	0	0	0	0	0	0	0	0	0	0	0	0	0	0	0	0	0	0	0	0
5	4800	4800	0	0	0	0	0	0	0	0	0	0	0	0	0	0	0	0	0	0	0	0
5	4800	4800	0	0	0	0	0	0	0	0	0	0	0	0	0	0	0	0	0	0	0	0
5	4800	4800	0	0	0	0	0	0	0	0	0	0	0	0	0	0	0	0	0	1	0	0
5	4800	5465	0	0	0	0	0	0	0	0	0	0	0	0	0	0	0	0	0	0	0	0
5	5465	4800	0	0	0	0	0	0	0	0	0	0	0	1	0	0	0	0	0	2	0	0
5	4800	4800	0	0	0	0	0	0	0	0	0	0	0	0	0		0		0		0
5	4800	4800	0	0	0	0	0	0	0	0	0	0	0	0	0	0	0	0	0	0	0	0
5	4800	4800	0	0	0	0	0	0	0	0	0	0	0	0	0		0		0		0
6	450	100	0	2	0	0	0	0	1	0	1	0	1	4	0	1	1	2	2	0	0	1
6	100	1350	0	0	0	0	0	0	1	0	0	0	0	4	0	0	1	0	1	1	0	0
6	1350	1350	0	0	0	0	0	0	0	0	0	0	0	0	0	0	0	0	1	1	0	0
6	1350	800	0	0	0	0	0	0	0	0	0	0	0	0	0	0	0	0	0	0	0	0
6	800	1700	0	0	0	0	0	0	0	0	0	0	0	1	0	0	0	0	0	0	0	0
6	1700	2550	0	0	0	0	0	0	0	0	0	0	0	2	0	0	0	0	0	0	0	0
6	2550	3550	0	0	0	0	0	0	0	0	0	0	0	0	0	0	0	0	0	0	0	0
6	3550	4000	0	0	0	0	0	0	0	0	0	0	0	0	0	0	0	0	0	0	0	0
6	4000	4800	0	2	0	0	0	0	0	0	0	0	0	0	1	2	0	0	0	1	0	0
6	4800	4800	0	2	0	0	0	0	0	0	0	0	0	1	1	1	0	0	0	0	0	0
6	4800	4800	0	1	0	0	0	0	0	0	0	0	0	2	1	0	0	0	0	0	0	0
6	4800	4800	0	2	0	0	0	0	0	0	0	0	0	2	1	0	0	0	0	1	0	0
6	4800	4800	0	0	0	0	0	0	0	0	0	0	0	1	0	0	0	0	0	0	0	0
6	4800	5400	0	1	0	0	0	0	0	0	0	0	0	1	0	1	0	0	0	0	0	0
6	5400	6450	0	1	0	0	0	0	0	0	0	0	0	1	0	1	0	0	0	0	0	0
6	6450	5400	0	4	0	0	0	0	0	0	0	0	0	3	2	2	0	0	0	1	0	0
6	5400	4800	0	1	0	0	0	0	0	0	0	0	0	1	1	0	0	0	0	0	0	0
6	4800	4800	0	0	0	0	0	0	0	0	0	0	0	0	0	0	0	0	0	0	0	0
6	4800	4800	0	0	0	0	0	0	0	0	0	0	0	0	0	0	0	0	0	0	0	0
6	4800	4800	0	0	0	0	0	0	0	0	0	0	0	1	0	0	0	0	0	0	0	0
6	4800	4800	0	0	0	0	0	0	0	0	0	0	0	1	0	0	0	0	0	0	0	0
6	4800	4800	0	0	0	0	0	0	0	0	0	0	0	1	0	0	0	0	0	0	0	0
6	4800	5400	0	0	0	0	0	0	0	0	0	0	0	1	0	0	0	0	0	0	0	0
6	5400	6450	0	2	0	0	0	0	0	0	0	0	0	1	1	0	0	0	0	0	0	0
6	6450	6450	0	1	0	0	0	1	0	0	0	0	0	2	1	0	0	0	0	0	0	0
6	6450	4800	0	3	0	0	0	0	2	0	0	0	0	2	2	0	0	0	2	1	0	0
6	4800	3550	0	0	0	0	0	0	0	0	0	0	0	2	0	0	0	0	0	1	0	0
6	3550	2600	0	0	0	0	0	0	0	0	0	0	0	0	0	0	0	0	0	0	0	0
6	2600	800	0	0	0	0	0	0	0	0	0	0	0	1	0	0	0	0	0	0	0	0
6	800	1350	0	0	0	0	0	0	0	0	0	0	0	2	0	0	0	0	0	0	0	0
6	1350	1350	0	0	0	0	0	0	0	0	0	0	0	0	0	0	0	0	0	0	0	0
6	450	450	0	1	0	0	0	0	0	0	0	0	0	1	1	0	0	0	0	0	0	0
7	450	100	0	1	0	0	0	0	0	0	0	0	0	2	0	1	0	0	0	1	0	0
7	100	1350	0	0	0	0	0	0	1	0	0	0	0	4	0	0	0	0	1	0	0	0
7	1350	800	0	0	0	0	0	0	0	0	0	0	0	0	0	0	0	0	0	0	0	0
7	800	1700	0	0	0	0	0	0	0	0	0	0	0	0	0	0	0	0	0	0	0	0
7	1700	2600	0	0	0	0	0	0	0	0	0	0	0	0	0	0	0	0	0	0	0	0
7	2600	3570	0	1	0	0	0	0	0	0	0	0	0	0	1	0	0	0	1	1	0	0
7	3570	400	0	0	0	0	0	0	0	0	0	0	0	0	0	1	0	0	0	1	0	0
7	4000	4800	0	0	0	0	0	0	0	0	0	0	0	0	0	1	0	0	0	1	0	0
7	4800	4800	1	2	1	0	0	1	1	1	0	1	2	1	1	0	0	0	1	0	0	0
7	4800	4800	0	0	0	0	0	0	0	0	0	0	0	0	0	0	0	0	1	1	0	0
7	4800	4800	0	0	0	0	0	0	0	0	0	0	0	0	0	0	0	1	0	2	0	1
7	4800	4800	1	1	0	0	0	0	1	1	1	1	0	0	1	1	1	1	1	1	0	0
7	4800	4800	4	2	2	0	0	3	4	4	4	4	4	2	1	2	3	1	3	2	1	1
7	4800	4800	1	1	1	0	0	1	2	1	1	1	1	0	1	0	1	0	2	0	1	0
7	4800	5400	0	0	0	0	0	0	1	0	0	0	0	0	0	0	0	0	0	0	0	0
7	5400	4800	0	0	0	0	0	0	2	0	0	0	0	0	0	1	0	1	0	1	0	0
7	4800	4800	0	0	0	0	0	0	1	0	0	0	0	0	0	0	0	0	0	0	0	0
7	4800	4800	0	0	0	0	0	0	1	0	0	1	0	0	0	0	0	0	0	0	0	0
7	4800	4800	0	0	0	0	0	0	1	0	0	0	0	0	0	0	0	0	0	0	0	0
7	4800	4800	0	0	0	0	0	0	1	0	0	0	0	0	0	0	0	0	0	0	0	0
7	4800	4800	0	0	0	0	0	0	1	0	0	0	0	0	0	0	0	0	0	1	0	0
7	4800	4800	0	0	0	0	0	0	1	0	0	0	0	0	0	0	0	0	0	0	0	0
7	4800	5400	0	0	0	0	0	0	1	0	0	0	0	0	0	0	0	0	1	1	0	0
7	5400	4800	0	0	0	0	0	0	1	0	0	0	0	0	0	0	0	0	1	0	0	0
7	4800	4800	0	0	0	0	0	0	1	0	0	0	0	0	0	0	0	0	0	0	0	0
7	4800	4800	0	0	0	0	0	0	0	0	0	0	0	0	0	0	0	0	0	0	0	0
7	4800	3560	0	0	0	0	0	0	0	0	0	0	0	0	0	0	0	0	0	0	0	0
7	3560	2620	0	0	0	0	0	0	0	0	0	0	0	0	0	0	0	0	0	0	0	0
7	2620	900	0	0	0	0	0	0	0	0	0	0	0	0	0	0	0	0	0	0	0	0
7	900	1350	0	0	0	0	0	0	0	0	0	0	0	0	0	0	0	0	0	0	0	0
8	450	100	0	0	0	0	0	0	0	0	0	0	0	0	0	0	0	0	0	0	0	0
8	1000	1350	0	0	0	0	0	0	0	0	0	0	0	3	0	0	0	0	0	0	0	0
8	1350	830	0	0	0	0	0	0	0	0	0	0	0	0	0	0	0	0	0	0	0	0
8	830	1660	0	0	0	0	0	0	0	0	0	0	0	1	0	0	0	0	0	0	0	0
8	1700	2600	0	0	0	0	0	0	0	0	0	0	0	0	0	0	0	0	0	0	0	0
8	2600	3500	0	0	0	0	0	0	0	0	0	0	0	0	0	0	0	0	0	0	0	0
8	3500	4060	0	0	0	0	0	0	4	4	4	4	3	4	0	0	2	1	2	1	0	0
8	4060	4800	0	0	0	0	0	0	0	0	0	0	0	0	0	0	0	0	0	1	0	0
8	4800	4800	0	0	0	0	0	0	0	0	0	0	0		0	0	0	0	0	0	0	0
8	4800	4800	0	0	0	0	0	0	0	0	0	0	0	0	0	0	0	0	0	0	0	0
8	4800	4800	0	0	0	0	0	0	0	0	0	0	0	0	0	0	0	0	0	0	0	0
8	4800	4800	0	1	0	0	0	0	0	0	0	0	0	0	1	0	0	0	0	0	0	0
8	4800	5465	0	0	0	0	0	0	0	0	0	0	0	0	0	0	0	0	0	0	0	0
8	5465	6450	0	0	0	0	0	0	0	0	0	0	0	0	0	0	0	0	0	0	0	0
8	6450	5465	0	0	0	0	0	0	1	0	0	0	0	0	0	0	0	0	0	0	0	0
8	5465	4800	0	0	0	0	0	0	0	0	0	0	0	0	0	0	0	0	0	0	0	0
8	4800	4800	0	0	0	0	0	0	0	0	0	0	0	0	0	0	0	0	0	0	0	0
8	4800	4800	0	0	0	0	0	0	0	0	0	0	0	0	0	0	0	0	0	0	0	0
8	4800	4800	0	0	0	0	0	0	0	0	0	0	0	0	0	0	0	0	0	0	0	0
8	4800	4800	0	0	0	0	0	0	0	0	0	0	0	0	0	0	0	0	0	0	0	0
8	4800	4800	0	0	0	0	0	0	0	0	0	0	0	0	0	0	0	0	0	0	0	0
8	4800	4800	0	0	0	0	0	0	0	0	0	0	0	0	0	0	0	0	0	0	0	0
8	4800	5465	0	0	0	0	0	0	0	0	0	0	0	0	0	0	0	0	0	0	0	0
8	5465	6450	0	0	0	0	0	0	0	0	0	0	0	0	0	0	0	0	0	0	0	0
8	6450	7050	0	0	0	0	0	0	0	0	0	0	0	0	0	0	0	0	0	0	0	0
8	7050	6450	0	0	0	0	0	0	0	0	0	0	0	0	0	0	0	0	0	0	0	0
8	6450	4800	0	0	0	0	0	0	0	0	0	0	0	0	0	0	0	0	0	0	0	0
9	450	100	0	0	0	0	0	0	0	0	0	0	0	1	0	0	0	0	0	0	0	0
9	100	1350	0	0	0	0	0	0	0	0	0	0	0	1	0	0	0	0	0	1	0	0
9	1300	830	0	0	0	0	0	0	0	0	0	0	0	0	0	0	0	0	0	0	0	0
9	830	1661	0	0	0	0	0	0	0	0	0	0	0	4	0	0	0	0	1	0	0	0
9	1661	2560	0	0	0	0	0	0	0	0	0	0	0	2	0	0	0	0	1	0	0	0
9	2560	3500	0	0	0	0	0	0	0	0	0	0	0	1	0	0	0	0	0	0	0	0
9	3500	4060	0	0	0	0	0	0	0	0	0	0	0	2	0	0	0	0	0	1	0	0
9	4060	4800	0	0	0	0	0	0	0	0	0	0	0	1	0	0	0	0	0	0	0	0
9	4800	4800	0	0	0	0	0	0	0	0	0	0	0	0	0	0	0	0	0	0	0	0
9	4800	4800	0	0	0	0	0	0	0	0	0	0	0	0	0	0	0	0	0	0	0	0
9	4800	4800	0	0	0	0	0	0	0	0	0	0	0	1	0	0	0	0	0	0	0	0
9	4800	4800	0	0	0	0	0	0	0	0	0	0	0	0	0	0	0	0	0	0	0	0
9	4800	5465	0	0	0	0	0	0	0	0	0	0	0	0	0	0	0	0	0	1	0	0
9	5465	6450	0	0	0	0	0	0	0	0	0	0	0	2	0	0	0	0	0	1	0	0
9	6450	5465	0	0	0	0	0	0	0	0	0	0	0	2	0	0	0	0	0	0	0	0
9	5465	4800	0	0	0	0	0	0	0	0	0	0	0	0	0	0	0	0	0	0	0	0
9	4800	4800	0	0	0	0	0	0	0	0	0	0	0	1	0	0	0	0	0	0	0	0
9	4800	4800	0	0	0	0	0	0	0	0	0	0	0	1	0	0	0	0	0	0	0	0
9	4800	4800	0	0	0	0	0	0	0	0	0	0	0	1	0	0	0	0	0	0	0	0
9	4800	4800	0	0	0	0	0	0	0	0	0	0	0	1	0	0	0	0	0	0	0	0
9	4800	4800	0	0	0	0	0	0	0	0	0	0	0	0	0	0	0	0	0	0	0	0
9	4800	4800	0	0	0	0	0	0	0	0	0	0	0	0	0	0	0	0	0	0	0	0
9	4800	4800	0	0	0	0	0	0	0	0	0	0	0	0	0	0	0	0	0	0	0	0
9	5465	6450	0	0	0	0	0	0	0	0	0	0	0	3	0	0	0	0	1	1	0	0
9	6450	7050	0	0	0	0	0	0	0	0	0	0	0	2	0	0	0	0	0	2	0	0
9	7050	6450	0	0	0	0	0	0	2	1	0	1	0	1	0	0	0	0	2	1	0	0
9	6450	4800	0	0	0	0	0	0	1	0	0	1	0	1	0	0	0	0	1	0	0	0
9	450	450	0	0	0	0	0	0	0	0	0	0	0	1	0	0	0	0	0	0	0	0
10	450	100	0	0	0	0	0	0	0	0	0	0	0	0	0	0	0	0	0	0	0	0
10	100	1350	2	0	0	0	0	0	0	0	0	0	0	3	0	0	0	0	2	0	1	0
10	1350	800	0	0	0	0	0	0	0	0	0	0	0	0	0	0	0	0	0	0	0	0
10	800	1800	0	0	0	0	0	0	0	0	0	0	0	0	0	0	0	0	0	0	0	0
10	1800	2700	0	0	0	0	0	0	0	0	0	0	0	0	0	0	0	0	0	0	0	0
10	2700	3500	0	0	0	0	0	0	0	0	0	0	0	0	0	0	0	0	0	0	0	0
10	3500	4000	0	0	0	0	0	0	0	0	0	0	0	1	0	0	0	0	0	0	0	0
10	4000	4800	0	0	0	0	0	0	0	0	0	0	0	2	0	1	0	0	0	0	0	0
10	4800	4800	0	1	1	0	0	0	0	0	0	0	1	2	1	0	1	0	0	0	1	0
10	4800	4800	0	0	0	0	0	0	0	0	0	0	0	0	0	0	0	0	0	0	0	0
10	4800	4800	0	0	0	0	0	0	0	0	0	0	0	0	0	0	0	0	0	0	0	0
10	4800	4800	0	0	0	0	0	0	0	0	0	0	0	0	0	0	0	0	0	0	0	0
10	4800	5465	0	0	0	0	0	0	0	0	0	0	0	0	0	1	0	1	0	1	0	0
10	5465	5465	0	1	0	0	0	1	1	0	0	0	1	1	1	0	0	0	1	1	0	0
10	5465	6450	0	1	0	0	0	0	1	0	0	0	0	0	1	2	0	1	1	3	0	2
10	6450	4800	4	3	2	2	0	2	4	1	3	4	3	3	2	0	1	0	3	0	2	0
10	4800	4800	0	0	0	0	0	0	0	0	0	0	0	0	0	0	0	0	0	0	0	0
10	4800	4800	0	0	0	0	0	0	0	0	0	0	0	0	0	0	0	0	0	0	0	0
10	4800	4800	0	0	0	0	0	0	0	0	0	0	0	0	0	0	0	0	0	0	0	0
10	4800	4800	0	0	0	0	0	0	0	0	0	0	0	0	0	0	0	0	0	0	0	0
10	4800	4800	0	0	0	0	0	0	0	0	0	0	0	0	0	0	0	0	0	0	0	0
10	4800	4800	0	0	0	0	0	0	0	0	0	0	0	0	0	0	0	0	0	0	0	0
10	4800	5465	0	0	0	0	0	0	0	0	0	0	0	2	0	0	0	0	0	0	0	0
10	5465	6450	0	0	0	0	0	0	0	0	0	0	0	1	0	0	0	0	0	0	0	0
10	6450	7050	0	0	0	0	0	0	0	0	0	0	0	0	0	1	0	1	0	3	0	2
10	7050	6450	1	1	0	0	2	1	2	0	2	0	0	2	1	0	1	0	1	0	1	0
10	6450	4800	0	0	0	0	0	0	0	0	0	0	0	1	0	0	0	0	0	0	0	0
10	4800	830	0	0	0	0	0	0	0	0	0	0	0	0	0	0	0	0	0	0	0	0
10	830		0	0	0	0	0	0	0	0	0	0	0	0
11	450	100	0	0	0	0	0	0	0	0	0	0	0	0	0	0	0	0	0	0	0	0
11	100	1350	0	0	0	0	0	0	0	0	0	0	0	2	0	0	0	0	0	0	0	0
11	1350	830	0	0	0	0	0	0	0	0	0	0	0	0	0	0	0	0	0	0	0	0
11	830	1700	0	0	0	0	0	0	0	0	0	0	0	0	0	0	0	0	0	0	0	0
11	1700	2700	0	0	0	0	0	0	0	0	0	0	0	0	0	0	0	0	0	0	0	0
11	2700	3500	0	0	0	0	0	0	0	0	0	0	0	0	0	0	0	0	0	0	0	0
11	3500	4100	0	1	0	0	0	0	0	0	0	0	0	0	0	0	0	0	0	0	0	0
11	4100	4800	0	0	0	0	0	0	0	0	0	0	0	0	0	0	0	2	0	0	0	0
11	4800	4800	0	0	0	0	0	0	0	0	0	0	0	0	0	0	0	0	0	0	0	0
11	4800	4800	0	0	0	0	0	0	0	0	0	0	0	0	0	0	0	0	0	0	0	0
11	4800	4800	0	0	0	0	0	0	0	0	0	0	0	0	0	0	0	0	0	0	0	0
11	4800	4800	0	0	0	0	0	0	0	0	0	0	0	0	0	0	0	0	0	0	0	0
11	4800	5400	0	0	0	0	0	0	4	0	0	0	0	0	0	0	0	0	1	1	0	0
11	5400	6000	0	0	0	0	0	0	0	0	0	0	0	0	0	0	0	0	0	0	0	0
11	6000	5400	0	0	0	0	0	0	0	0	0	0	0	0	0	0	0	0	0	0	0	0
11	5400	4800	0	0	0	0	0	0	0	0	0	0	0	0	0	0	0	0	0	0	0	0
11	4800	4800	0	0	0	0	0	0	0	0	0	0	0	0	0	0	0	0	0	0	0	0
11	4800	4800	0	0	0	0	0	0	0	0	0	0	0	0	0	0	0	0	0	0	0	0
11	4800	4800	0	0	0	0	0	0	0	0	0	0	0	0	0	0	0	0	0	0	0	0
11	4800	4800	0	0	0	0	0	0	0	0	0	0	0	0	0	0	0	0	0	0	0	0
11	4800	4800	0	0	0	0	0	0	0	0	0	0	0	0	0	0	0	0	0	0	0	0
11	4800	4800	0	0	0	0	0	0	0	0	0	0	0	0	0	0	0	0	0	0	0	0
11	4800		0	0	0	0	0	0	0	0	0	0	0	0	0	0	0	0	0	0	0	0
12	450	100	0	0	0	0	0	0	0	0	0	0	0	0	0	0	0	0	0	0	0
12	100	1350	0	0	0	0	0	0	0	0	0	0	0	3	0	0	0	0	0	0	0	0
12	1350	1350	0	0	0	0	0	0	0	0	0	0	0	0	0	0	0	0	0	0	0	0
12	1350	870	0	0	0	0	0	0	0	0	0	0	0	0	0	0	0	0	0	0	0	0
12	870	1640	0	0	0	0	0	0	0	0	0	0	0	0	0	0	0	0	0	0	0	0
12	1640	2550	0	0	0	0	0	0	0	0	0	0	0	0	0	0	0	0	0	0	0	0
12	2550	3550	0	0	0	0	0	0	0	0	0	0	0	0	0	0	0	0	0	0	0	0
12	3550	4100	0	2	0	0	0	0	0	0	0	0	0	2	1	2	0	0	0	0	0	0
12	4100	4900	0	1	0	0	0	0	0	0	0	0	0	1	1	3	0	0	0	3	0	0
12	4800	4800	0	2	0	0	0	0	1	0	2	1	0	2	1	0	1	1	1	1	0	0
12	4800	4800	0	1	0	0	0	0	1	0	1	0	0	1	1	0	1	1	1	0	0	0
12	4800	4800	0	0	0	0	0	0	0	0	0	0	0	0	0	0	0	0	0	0	0	0
12	4800	4800	0	2	0	0	0	0	1	0	2	0	1	1	2	1	0	0	1	1	0	0
12	4800	5465	0	0	0	0	0	0	0	0	0	0	0	0	0	2	0	0	0	0	0	0
12	5465	6450	0	2	0	0	0	0	0	0	2	0	0	2	1	0	0	0	0	0	0	0
12	6450	5465	0	2	0	0	0	0	0	0	3	0	2	2	1	1	1	1	0	1	0	0
12	5465	4800	0	1	0	0	0	0	0	0	1	0	0	1	1	0	1	0	0	0	0	0
12	4800	4800	0	0	0	0	0	0	0	0	0	0	0	0	0	0	0	0	0	0	0	0
12	4800	4800	0	0	0	0	0	0	0	0	0	0	0	0	0	0	0	0	0	0	0	0
12	4800	4800	0	0	0	0	0	0	0	0	0	0	0	0	0	0	0	0	0	0	0	0
12	4800	4800	0	0	0	0	0	0	0	0	0	0	0	0	0	0	0	0	0	0	0	0
12	4800	4800	0	0	0	0	0	0	0	0	0	0	0	0	0	0	0	0	0	0	0	0
12	4800	5465	0	1	0	0	0	0	0	0	0	0	0	0	1	0	0	0	0	0	0	0
12	5465	6450	0	0	0	0	0	0	0	0	0	0	0	0	0	1	0	1	0	2	0	0
12	6450	4800	0	2	0	0	0	0	2	0	3	0	0	2	2	0	1	0	1	0	0	0
12	5465	4800	0	0	0	0	0	0	0	0	0	0	0	0	0	0	0	0	0	0	0	0
12	4800	3550	0	0	0	0	0	0	0	0	0	0	0	0	0	0	0	0	0	0	0	0
12	3550	2600	0	0	0	0	0	0	0	0	0	0	0	0	0	0	0	0	0	0	0	0
12	2600	1640	0	0	0	0	0	0	0	0	0	0	0	0	0	0	0	0	0	0	0	0
12	1640	1350	0	0	0	0	0	0	0	0	0	0	0	0	0	0	0	0	0	0	0	0
12	1350	1350	0	0	0	0	0	0	0	0	0	0	0	0	0	0	0	0	0	0	0	0
12	450	450	0	0	0	0	0	0	0	0	0	0	0	0	0	0	0	0	0	0	0	0
13	450	100	0	0		0	0	0	0	0	0	0	0	0	0	0	0	0	0	0	0	0
13	100	1350	0	0		0	0	0	0	0	0	0	0	0	0	0	0	0	0	0	0	0
13	1350	1350	0	0	0	0	0	0	0	0	0	0	0	0	0	0	0	0	0	0	0	0
13	1350	850	0	0	0	0	0	0	0	0	0	0	0	0	0	0	0	0	0	0	0	0
13	850	1665	0	0	0	0	0	0	0	0	0	0	0	0	0	0	0	0	0	0	0	0
13	1665	2575	0	0	0	0	0	0	0	0	0	0	0	0	0	0	0	0	0	0	0	0
13	2575	3570	0	0	0	0	0	0	0	0	0	0	0	0	0	0	0	0	0	0	0	0
13	3570	3980	0	0	0	0	0	0	0	0	0	0	0	0	0	0	0	0	0	0	0	0
13	3980	4800	0	0	0	0	0	0	0	0	0	0	0	0	0	0	0	0	0	0	0	0
13	4800	4800	0	0	0	0	0	0	0	0	0	0	0	0	0	0	0	0	0	0	0	0
13	4800	4800	0	0	0	0	0	0	0	0	0	0	0	0	0	0	0	0	0	0	0	0
13	4800	4800	0	0	0	0	0	0	0	0	0	0	0	0	0	0	0	0	0	0	0	0
13	4800	4800	0	0	0	0	0	0	0	0	0	0	0	0	0	0	0	0	0	0	0	0
13	4800	5465	0	0	0	0	0	0	0	0	0	0	0	0	0	0	0	0	0	0	0	0
13	5465	6450	0	0	0	0	0	0	0	0	0	0	0	0	0	0	0	0	0	0	0	0
13	6450	5465	0	1	0	0	0	0	0	0	0	0	0	0	1	0	0	0	0	0	0	0
13	5465	4800	0	0	0	0	0	0	0	0	0	0	0	0	0	0	0	0	0	0	0	0
13	4800	4800	0	0	0	0	0	0	0	0	0	0	0	0	0	0	0	0	0	0	0	0
13	4800	4800	0	0	0	0	0	0	0	0	0	0	0	0	0	0	0	0	0	0	0	0
13	4800	4800	0	0	0	0	0	0	0	0	0	0	0	0	0	0	0	0	0	0	0	0
13	4800	4800	0	0	0	0	0	0	0	0	0	0	0	0	0	0	0	0	0	0	0	0
13	4800	4800	0	0	0	0	0	0	0	0	0	0	0	0	0	0	0	0	0	0	0	0
13	4800	5465	0	0	0	0	0	0	0	0	0	0	0	0	0	0	0	0	0	0	0	0
13	5465	6450	0	0	0	0	0	0	0	0	0	0	0	0	0	0	0	0	0	0	0	0
13	6450	7050	0	0	0	0	0	0	0	0	0	0	0	0	0	0	0	0	0	0	0	0
13	7050	6450	0	0	0	0	0	0	0	0	0	0	0	0	0	0	0	0	0	0	0	0
13	6450	4800	0	0	0	0	0	0	0	0	0	0	0	0	0	0	0	0	0	0	0	0
13	4800	917	0	0	0	0	0	0	0	0	0	0	0	0	0	0	0	0	0	0	0	0
13	917	1350	0	0	0	0	0	0	0	0	0	0	0	0	0	0	0	0	0	0	0	0
13	1350	1350	0	0	0	0	0	0	0	0	0	0	0	0	0	0	0	0	0	0	0	0
13	1350	1350	0	0	0	0	0	0	0	0	0	0	0	0	0	0	0	0	0	0	0	0
13	450	450	0	0	0	0	0	0	0	0	0	0	0	0	0	0	0	0	0	0	0	0
14	450	100	0	0	0	0	0	0	0	0	0	0	0	0	0	0	0	0	0	0	0	0
14	1350	1350	0	0	0	0	0	0	0	0	0	0	0	0	0	0	0	0	0	0	0	0
14	1350	760	0	0	0	0	0	0	0	0	0	0	0	3	0	0	0	0	0	0	0	0
14	760	1700	0	0	0	0	0	0	0	0	0	0	0	0	0	0	0	0	0	1	0	0
14	1700	2600	0	0	0	0	0	0	0	0	0	0	0	1	0	0	0	0	0	1	0	0
14	2600	3550	0	0	1	0	0	0	0	0	0	0	0	1	0	0	0	0	0	2	0	0
14	3550	4000	0	0	0	0	0	0	0	0	0	0	0	0	0	0	0	1	0	1	0	0
14	4000	4800	0	0	0	0	0	0	0	0	0	0	0	0	0	0	0	2	0	2	0	0
14	4800	4800	1	2	0	0	0	1	1	0	2	2	0	3	1	0	1	0	2	1	0	0
14	4800	4800	0	1	0	0	0	0	0	0	1	0	0	1	1	0	1	0	0	1	0	0
14	4800	4800	0	0	0	0	0	0	0	0	2	0	0	0	0	0	1	1	0	1	0	0
14	4800	4800	0	0	0	0	0	0	0	0	2	0	0	0	0	0	1	1	0	1	0	0
14	4800	5465	0	0	0	0	0	0	0	0	1	0	0	0	0	0	1	1	0	1	0	0
14	5465	6450	0	0	0	0	0	0	0	0	1	0	0	0	0	1	1	1	0	1	0	0
14	6450	5465	0	1	1	0	0	0	0	0	1	0	0	0	1	0	1	1	0	1	0	0
14	5465	4800	0	0	0	0	0	0	0	0	0	0	0	0	0	0	0	0	1	0	0	0
14	4800	4800	0	0	0	0	0	0	0	0	0	0	0	0	0	0	0	0	0	0	0	0
14	4800	4800	0	0	0	0	0	0	0	0	0	0	0	0	0	0	0	0	0	0	0	0
14	4800	4800	0	0	0	0	0	0	0	0	0	0	0	0	0	0	0	0	0	0	0	0
14	4800	4800	0	0	0	0	0	0	0	0	0	0	0	0	0	0	0	0	0	0	0	0
14	4800	4800	0	0	0	0	0	0	0	0	0	0	0	0	0	0	0	0	0	0	0	0
15	450	100	0	0	0	0	0	0	0	0	0	0	0	0	0	0	0	0	0	0	0	0
15	100	1350	0	0	0	0	0	0	0	0	0	0	0	0	0	1	0	0	0	1	0	0
15	1350	1350	0	1	0	0	0	0	0	0	0	0	0	0	0	0	0	0	0	0	0	0
15	1350	780	0	0	0	0	0	0	0	0	0	0	0	0	0	0	0	0	0	0	0	0
15	780	1700	0	0	0	0	0	0	0	0	0	0	0	0	0	0	0	0	0	0	0	0
15	1700	2600	0	0	0	0	0	0	0	0	0	0	0	0	0	0	0	0	0	0	0	0
15	2600	3600	0	0	0	0	0	0	0	0	0	0	0	0	0	0	0	0	0	0	0	0
15	3600	4000	0	3	0	0	0	0	0	0	0	0	0	0	1	1	0	0	0	0	0	0
15	4000	4800	0	2	0	0	0	0	0	0	0	0	0	0	1	0	0	0	0	1	0	0
15	4800	4800	1	2	0	0	0	0	0	0	0	0	0	0	1	0	0	0	1	0	0	0
15	4800	4800	0	0	0	0	0	0	0	0	0	0	0	0	0	0	0	0	0	0	0	0
15	4800	4800	0	0	0	0	0	0	0	0	0	0	0	0	0	0	0	0	0	0	0	0
15	4800	4800	0	0	0	0	0	0	0	0	0	0	0	0	0	0	0	0	0	0	0	0
15	4800	5465	0	0	0	0	0	0	0	0	0	0	0	0	0	0	0	0	0	0	0	0
15	5465	6450	0	2	0	0	0	0	0	0	0	0	0	0	1	0	0	0	0	0	0	0
15	6450	5465	0	0	0	0	0	0	0	0	0	0	0	0	1	0	0	0	0	0	0	0
15	5465	4800	0	0	0	0	0	0	0	0	0	0	0	0	0	0	0	0	0	0	0	0
15	4800	4800	0	0	0	0	0	0	0	0	0	0	0	0	0	0	0	0	0	0	0	0
15	4800	4800	0	0	0	0	0	0	0	0	0	0	0	0	0	0	0	0	0	0	0	0
15	4800	4800	0	0	0	0	0	0	0	0	0	0	0	0	0	0	0	0	0	0	0	0
15	4800	4800	0	0	0	0	0	0	0	0	0	0	0	0	0	0	0	0	0	0	0	0
15	4800	4800	0	0	0	0	0	0	0	0	0	0	0	0	0	0	0	0	0	0	0	0
15	4800	5465	0	0	0	0	0	0	0	0	0	0	0	0	0	1	0	1	1	1	0	0
15	5465	4800	0	0	0	0	0	0	0	0	0	0	0	0	0	0	0	1	2	1	1	0
16	450	100	0	0	0	0	0	0	0	0	0	0	0	0	0	0	0	0	0	0	0	0
16	100	1350	0	0	0	0	0	0	0	0	0	0	0	4	0	1	0	0	0	0	0	0
16	1350	800	0	0	0	0	0	0	0	0	0	0	0	0	0	0	0	0	0	0	0	0
16	800	1700	0	0	0	0	0	0	0	0	0	0	0	0	0	0	0	0	0	0	0	0
16	1700	2600	0	0	0	0	0	0	0	0	0	0	0	0	0	0	0	0	0	0	0	0
16	2600	3560	0	0	0	0	0	0	0	0	0	0	0	0	0	2	0	0	0	0	0	0
16	3560	4000	0	1	0	0	0	0	0	0	0	0	0	1	1	1	0	1	0	0	0	0
16	4000	4800	0	2	0	0	0	0	0	0	0	0	0	0	1	0	0	0	0	0	0	0
16	4800	4800	0	2	0	0	1	1	1	1	1	2	3	4	1	2	1	1	1	1	0	0
16	4800	4800	1	3	1	1	0	1	1	3	3	1	1	2	2	1	1	1	1	1	1	0
16	4800	4800	0	2	0	0	0	0	0	0	1	0	0	1	1	0	1	0	0	0	0	0
16	4800	4800	1	0	0	0	0	0	0	0	0	0	0	0	1	0	0	0	0	0	0	0
16	4800	5465	0	0	0	0	0	0	0	0	0	0	0	0	0	1	0	0	0	0	0	0
16	5465	6450	0	0	0	0	0	0	0	0	0	0	0	0	0	3	0	1	0	2	0	2
16	6450	5465	0	1	0	0	0	1	2	1	2	1	2	4	1	3	0	1	1	2	0	1
16	5460	4800	0	0	0	0	0	0	0	0	0	0	0	0	0	0	0	0	0	0	0	0
16	4800	4800	1	0	0	0	0	2	2	3	3	3	2	3	0		2		2		2
16	4800	4800	0	0	0	0	0	0	1	0	0	0	0	0	0	0	0	1	1	1	0	0
16	4800	4800	0	0	0	0	0	0	0	0	0	0	0	0	0	0	0	0	0	0	0	0
16	4800	4800	0	0	0	0	0	0	0	0	0	0	0	0	0	0	0	0	0	0	0	0
16	4800	4800	0	0	0	0	0	0	0	0	0	0	0	0	0	0	0	0	0	0	0	0
16	4800	4800	0	0	0	0	0	0	0	0	0	0	0	0	0	0	0	0	0	0	0	0
16	4800	5465	0	0	0	0	0	0	0	0	0	0	0	1	0	0	0	0	0	0	0	0
16	5465	6450	0	0	0	0	0	0	0	0	0	0	0	1	0	1	0	0	0	0	0	0
16	6450	4800	2	0	1	0	0	1	1	0	0	0	0	4	0	0	0	0	2	1	0	0
16	3500	2700	0	0	0	0	0	0	0	0	0	0	0	0	0	0	0	0	0	0	0	0
17	450	100	0	0	0	0	0	0	0	0	0	0	0	0	0	0	0	0	0	0	0	0
17	100	1350	0	0	0	0	0	0	0	0	0	0	0	0	0	0	0	0	0	0	0	0
17	1350	1350	0	0	0	0	0	0	0	0	0	0	0	0	0	0	0	0	0	0	0	0
17	1350	870	0	0	0	0	0	0	0	0	0	0	0	1	0	0	0	0	0	1	0	0
17	870	1640	0	0	0	0	0	0	0	0	0	0	0	1	0	0	0	0	0	0	0	0
17	1640	2600	0	0	0	0	0	0	0	0	0	0	0	2	0	0	0	0	0	1	0	0
17	2600	3570	0	2	0	0	0	0	0	0	0	0	0	3	0	0	0	0	0	1	0	0
17	3570	4000	0	2	0	0		0	0	0	0	0	0	3	1	0	0	0	0	0	0	0
17	4000	4800	0	1	0	0	0	0	0	0	0	0	0	1	0	0	0	0	0	1	0	0
17	4800	4800	0	2	0	0	0	0	0	0	0	0	0	4	1	0	0	0	1	0	0	0
17	4800	4800	0	1	0	0	0	0	0	0	0	0	0	4	0	0	0	0	0	0	0	0
17	4800	4800	0	0	0	0	0	0	0	0	0	0	0	3	0	0	0	0	0	1	0	0
17	4800	4800	0	1	0	0	0	0	0	0	0	0	0	3	0	0	0	0	0	0	0	0
17	4800	5465	0	0	0	0	0	0	0	0	0	0	0	1	0	0	0	0	0	0	0	0
17	5465	6450	0	2	0	0	0	0	0	0	0	0	0	3	1	2	0	1	0	1	0	0
17	6450	5465	0	3	0	0	0	0	0	3	4	2	0	4	2	0	1	1	1	1	0	0
17	5465	4800	1	3	0	0	0	0	1	3	4	1	0	4	0	0	0	0	0	1	0	0
17	4800	4800	0	0	0	0	0	0	0	0	0	0	0	1	0	0	0	0	0	0	0	0
17	4800	4800	0	0	0	0	0	0	0	0	0	0	0	1	0	0	0	0	0	0	0	0
17	4800	4800	0	0	0	0	0	0	0	0	0	0	0	0	0	0	0	1	0	0	0	0
17	4800	4800	0	0	0	0	0	0	0	0	0	0	0	2	0	0	0	0	0	0	0	0
17	4800	4800	0	0	0	0	0	0	0	0	0	0	0	1	0	0	0	0	0	0	0	0
17	4800	3570	0	0	0	0	0	0	0	0	0	0	0	1	0	0	0	0	0	0	0	0
17	3570	2700	0	0	0	0	0	0	0	0	0	0	0	2	0	0	0	0	0	0	0	0
17	2700	1700	0	0	0	0	0	0	0	0	0	0	0	0	0	0	0	0	0	0	0	0
17	1700	850	0	0	0	0	0	0	0	0	0	0	0	2	0	0	0	0	0	0	0	0
17	850	850	0	0	0	0	0	0	0	0	0	0	0	1	0	0	0	0	0	0	0	0
17	850	850	0	0	0	0	0	0	0	0	0	0	0	1	0	0	0	0	0	0	0	0
17	850	850	0	0	0	0	0	0	0	0	0	0	0	3	0	0	0	0	0	1	0	0
17	850	1350	0	0	0	0	0	0	0	0	0	0	0	3	0	0	0	0	0	1	0	0
17	1350	1350	0	0	0	0	0	0	0	0	0	0	0	2	0	0	0	0	0	0	0	0
17	450	450	0	0	0	0	0	0	0	0	0	0	0		0	0	0	0	0	0	0	0
18	450	100	0	0	0	0	0	0	0	0	0	0	0	0	0	0	0	0	0	0	0	0
18	100	1350	0	0	0	0	0	0	0	0	0	0	0	3	1	1	0	0	1	1	0	0
18	1350	830	0	1	0	0	0	0	0	0	0	0	0	0	1	0	0	0	0	1	0	0
18	830	1700	0	0	0	0	0	0	0	0	0	0	0	0	0	0	0	0	0	0	0	0
18	1700	2600	0	0	0	0	0	0	0	0	0	0	0	0	0	0	0	0	0	1	0	0
18	2600	3570	0	0	0	0	0	0	0	0	0	0	0	0	0	0	0	0	0	1	0	0
18	3570	4000	0	0	0	0	0	0	0	0	0	0	0	0	0	0	0	0	0	1	0	0
18	4000	4800	0	0	0	0	0	0	0	0	0	0	0	0	0	0	0	0	0	1	0	0
18	4800	4800	0	2	0	0	0	0	0	0	0	0	0	0	1	0	0	0	0	0	0	0
18	4800	4800	0	0	0	0	0	0	0	0	0	0	0	0	0	0	0	2	0	1	0	0
18	4800	4800	0	0	0	0	0	0	2	3	3	2	0	0	0	0	2	1	1	0	0	0
18	4800	4800	0	0	0	0	0	0	0	0	1	0	0	0	0	0	0	0	0	0	0	0
18	4800	5465	0	0	0	0	0	0	0	0	0	0	0	0	0	0	0	0	0	1	0	0
18	5465	6450	0	0	0	0	0	0	0	0	0	0	0	1	0	2	0	0	0	2	0	0
18	6450	5465	0	3	0	0	0	0	0	0	0	0	0	1	2	1	0	0	1	0	0	0
18	5465	4800	0	0	0	0	0	0	0	0	0	0	0	1	0	0	0	0	0	0	0	0
18	4800	4800	0	0	0	0	0	0	0	0	0	0	0	0	0	0	0	0	0	0	0	0
18	4800	4800	0	0	0	0	0	0	0	0	0	0	0	0	0	0	0	0	0	0	0	0
18	4800	4800	0	0	0	0	0	0	0	0	0	0	0	0	0	0	0	0	0	0	0	0
18	4800	4800	0	0	0	0	0	0	0	0	0	0	0	0	0	0	0	0	0	0	0	0
18	4800	4800	0	0	0	0	0	0	0	0	0	0	0	0	0	0	0	0	0	0	0	0
18	4800	4800	0	0	0	0	0	0	0	0	0	0	0	0	0	0	0	0	0	0	0	0
18	4800	5465	0	0	0	0	0	0	0	0	0	0	0	0	0	0	0	0	0	0	0	0
18	5465	6450	1	0	0	0	0	0	0	0	0	0	0	1	0	0	0	0	0	0	0	0
18	6450	7050	0	1	0	0	0	0	0	0	0	0	0	2	0	0	0	2	0	2	0	0
18	7050	6450	0	2	1	0	0	0	1	0	0	0	0	0	1	0	0	1	1	2	1	0
18	6450	4800	0	0	0	0	0	0	1	0	0	0	0	0	0	0	0	0	1	2	0	0
18	4800	830	0	0	0	0	0	0	0	0	0	0	0	0	0	0	0	0	0	1	0	0
18	830	1350	0	0	0	0	0	0	0	0	0	0	0	0	0	0	0	0	0	0	0	0
18	1350	1350	0	0	0	0	0	0	0	0	0	0	1	0	0	0	0	0	0	1	0	0
18	1350	1350	0	0	0	0	0	0	0	0	0	0	2	0	0	0	0	0	0	1	0	0
18	450	450	0	0	0	0	0	0	0	0	0	0	0	0	0	0	0	0	0	0	0	0
19	450	100	0	0	0	0	0	0	0	0	0	0	0	0	0	0	0	0	0	0	0	0
19	100	1350	0	0	0	0	0	0	0	0	0	0	0	0	0	0	0	0	0	0	0	0
19	1350	760	0	0	0	0	0	0	0	0	0	0	0	0	0	0	0	0	0	0	0	0
19	760	760	0	0	0	0	0	0	0	0	0	0	0	0	0	0	0	0	0	0	0	0
19	1700	2600	0	0	0	0	0	0	0	0	0	0	0	0	0	0	0	0	0	0	0	0
19	2600	3550	0	0	0	0	0	0	0	0	0	0	0	0	0	0	0	0	0	0	0	0
19	3550	4000	0	0	0	0	0	0	0	0	0	0	0	1	0	1	0	0	0	0	0	0
19	4000	4800	0	1	0	0	0	0	0	0	1	0	0	0	1	1	0	0	0	0	0	0
19	4800	4800	0	2	0	0	0	0	1	0	1	0	0	1	1	1	0	0	0	0	0	0
19	4800	4800	0	0	0	0	0	0	0	0	0	0	0	1	0	0	0	0	0	0	0	0
19	4800	4800	0	1	0	0	0	0	0	0	1	0	0	1	1	1	0	0	0	0	0	0
19	4800	4800	0	0	0	0	0	0	0	0	0	0	0	0	0	0	0	0	0	0	0	0
19	4800	5465	0	0	0	0	0	0	0	0	0	0	0	0	0	0	0	0	0	0	0	0
19	5465	6450	0	0	0	0	0	0	0	0	0	0	0	0	0	0	0	0	0	0	0	0
19	6465	5465	0	1	0	0	0	0	0	0	0	0	0	1	1	0	0	0	0	0	0	0
19	5465	4800	0	0	0	0	0	0	0	0	0	0	0	0	0	0	0	0	0	0	0	0
19	4800	4800	0	0	0	0	0	0	0	0	0	0	0	0	0	0	0	0	0	0	0	0
19	4800	4800	0	0	0	0	0	0	0	0	0	0	0	0	0	0	0	0	0	0	0	0
19	4800	4800	0	0	0	0	0	0	0	0	0	0	0	0	0	0	0	0	0	0	0	0
19	4800	4800	0	0	0	0	0	0	0	0	0	0	0	0	0	0	0	0	0	0	0	0
19	4800	4800	0	0	0	0	0	0	0	0	0	0	0	0	0	0	0	0	0	0	0	0
19	4800	4800	0	0	0	0	0	0	0	0	0	0	0	0	0	0	0	0	0	0	0	0
19	4800	5465	0	0	0	0	0	0	0	0	0	0	0	0	0	0	0	0	0	0	0	0
19	5465	6450	0	0	0	0	0	0	0	0	0	0	0	0	0	0	0	0	0	0	0	0
19	6450	7050	0	0	0	0	0	0	0	0	1	0	0	1	0	0	1	1	0	2	0	0
19	7050	6450	0	0	0	0	0	0	0	0	2	0	0	3	0	0	1	1	0	1	0	0
19	6450	4800	0	0	0	0	0	0	0	0	1	0	0	2	0	0	0	0	0	0	0	0
19	4800	800	0	0	0	0	0	0	0	0	0	0	0	2	0	0	0	0	0	0	0	0
19	880	1350	0	0	0	0	0	0	0	0	0	0	0	0	0	0	0	0	0	0	0	0
19	1350	1350	0	0	0	0	0	0	0	0	0	0	0	0	0	0	0	0	0	0	0	0
19	1350	1350	0	0	0	0	0	0	0	0	0	0	0	0	0	0	0	0	0	0	0	0
19	450	450	0	0	0	0	0	0	0	0	0	0	0	0	0	0	0	0	0	0	0	0
20	450	100	0	0	0	0	0	0	0	0	0	0	0	0	0	0	0	0	0	0	0	0
20	100	1350	0	0	0	0	0	0	0	0	0	0	0	0	0	0	0	0	0	0	0	0
20	1350	1350	0	0	0	0	0	0	0	0	0	0	0	0	0	0	0	0	0	0	0	0
20	1350	840	0	0	0	0	0	0	0	0	0	0	0	3	0	0	0	0	0	0	0	0
20	840	1700	0	0	0	0	0	0	0	0	0	0	0	3	0	0	0	0	0	0	0	0
20	1700	2600	0	0	0	0	0	0	0	0	0	0	0	2	0	0	0	0	0	0	0	0
20	2600	3560	0	0	0	0	0	0	0	0	0	0	0	2	0	0	0	0	0	0	0	0
20	3560	4000	0	0	0	0	0	0	0	0	0	0	0	2	0	2	0	0	0	0	0	0
20	4000	4800	1	0	1	0	0	0	1	1	0	1	0	4	0	0	0	0	0	0	1	0
20	4800	4800	0	1	0	0	0	0	0	0	0	0	0	2	1	0	0	0	0	0	0	0
20	4800	4800	0	0	0	0	0	0	0	0	0	0	0	2	0	0	0	0	0	0	0	0
20	4800	4800	0	0	0	0	0	0	0	0	0	0	0	2	0	0	0	0	0	0	0	0
20	4800	4800	0	0	0	0	0	0	0	0	0	0	0	0	0	0	0	0	0	0	0	0
20	4800	5465	0	0	0	0	0	0	0	0	0	0	0	4	0	0	0	0	0	0	0	0
20	5465	6450	0	0	0	0	0	0	0	0	0	0	0	0	0	2	0	0	0	0	0	0
20	6450	5465	0	1	0	0	0	0	0	0	0	0	0	4	1	0	0	0	0	0	0	0
20	5465	4800	0	0	0	0	0	0	0	0	0	0	0	0	0	0	0	0	0	0	0	0
20	4800	4800	0	0	0	0	0	0	0	0	0	0	0	3	0	0	0	0	0	0	0	0
20	4800	4800	0	0	0	0	0	0	0	0	0	0	0	0	0	0	0	0	0	0	0	0
20	4800	4800	0	0	0	0	0	0	0	0	0	0	2	0	0	0	0	0	0	0	0	0
20	4800	4800	0	0	0	0	0	0	0	0	0	0	0	2	0	0	0	0	0	0	0	0
20	4800	4800	0	0	0	0	0	0	0	0	0	0	0	3	0	0	0	0	0	0	0	0
20	4800	5465	0	0	0	0	0	0	0	0	0	0	0	0	0	0	0	0	0	0	0	0
20	5465	6450	0	0	0	0	0	0	0	0	0	0	0	1	0	0	0	0	0	0	0	0
20	6450	6450	0	0	0	0	0	0	0	0	0	0	0	3	0	0	0	0	0	3	0	3
20	6450	4800	0	0	0	0	0	4	4	0	0	0	0	3	0	0	0	0	2	0	0	0
20	4800	3500	0	0	0	0	0	0	0	0	0	0	0	0	0	0	0	0	0	0	0	0
20	3500	2500	0	0	0	0	0	0	0	0	0	0	0	0	0	0	0	0	0	0	0	0
20	2500	830	0	0	0	0	0	0	0	0	0	0	0	0	0	0	0	0	0	0	0	0
20	830	1350	0	0	0	0	0	0	0	0	0	0	0	0	0	0	0	0	0	0	0	0
20	1350	1350	0	0	0	0	0	0	0	0	0	0	0	0	0	0	0	0	0	0	0	0
20	450	450	0	0	0	0	0	0	0	0	0	0	0	4	0	0	0	0	0	0	0	0
21	1350	1350	0	0	0	0	0	0	0	0	0	0	0	0	0	0	0	0	0	0	0	0
21	1350	870	0	0	0	0	0	0	0	0	0	0	0	0	0	0	0	0	0	0	0	0
21	870	1700	0	0	0	0	0	0	0	0	0	0	0	0	0	0	0	0	0	0	0	0
21	1700	2600	0	0	0	0	0	0	0	0	0	0	0	0	0	0	0	0	0	0	0	0
21	2600	3570	0	0	0	0	0	0	0	0	0	0	0	2	0	0	0	0	0	1	0	0
21	3570	4000	1	0	0	0	0	0	0	0	0	0	0	0	1	0	0	0	0	0	0	1
21	4000	4800	0	0	0	0	0	0	0	0	0	0	0	0	0	0	0	0	0	0	0	0
21	4800	4800	1	2	1	0	0	1	2	0	0	0	0	2	1	1	0	0	0	1	1	0
21	4800	4800	0	1	0	0	0	0	0	0	0	0	0	1	1	0	0	0	0	0	0	0
21	4800	4800	0	0	0	0	0	0	0	0	0	0	0	0	0	0	0	0	0	0	0	0
21	4800	4800	0	1	0	0	0	0	0	0	0	0	0	0	1	0	0	0	0	0	0	0
21	4800	5465	0	0	0	0	0	0	0	0	0	0	0	0	0	0	0	0	0	0	0	0
21	5465	6450	0	0	0	0	0	0	0	0	0	0	0	0	0	1	0	0	0	1	0	0
21	6450	5465	0	3	0	0	0	0	0	0	1	0	0	4	2	0	0	0	0	0	0	0
21	5465	4800	0	0	0	0	0	0	0	0	0	0	0	0	0	0	0	0	0	0	0	0
21	4800	4800	0	0	0	0	0	0	0	0	0	0	0	0	0	0	0	0	0	0	0	0
21	4800	4800	0	0	0	0	0	0	0	0	0	1	0	0	0	0	0	0	0	0	0	0
21	4800	4800	0	0	0	0	0	0	0	0	0	0	0	0	0	0	0	0	0	0	0	0
21	4800	4800	0	0	0	0	0	0	0	0	0	0	0	0	0	0	0	0	0	0	0	0
21	4800	4800	0	0	0	0	0	0	0	0	0	0	0	0	0	0	0	0	0	0	0	0
21	4800	5465	0	0	0	0	0	0	0	0	0	0	0	0	0	0	0	0	0	0	0	0
21	5465	6450	0	0	0	0	0	0	0	0	0	0	0	0	0	0	0	0	0	0	0	0
21	6450	7050	0	0	0	0	0	0	0	0	0	0	0	0	0	1	0	1	0	2	0	0
21	7050	6450	1	1	0	0	0	0	2	1	1	0	0	4	1	0	1	1	1	0	0	0
21	6450	4800	0	0	0	0	0	0	0	0	0	0	0	1	0	0	0	0	1	0	0	0
21	4800	2000	0	0	0	0	0	0	0	0	0	0	0	0	0	0	0	0	0	0	0	0
21	2000	1350	0	0	0	0	0	0	0	0	0	0	0	0	0	0	0	0	0	0	0	0
21	450	450	0	0	0	0	0	0	0	0	0	0	0	0	0	0	0	0	0	0	0	0
22	450	100	0	0	0	0	0	0	0	0	0	0	0	0	0	0	0	0	0	0	0	0
22	100	1350	0	0	0	0	0	0	0	0	0	0	0	2	0	0	0	0	0	0	0	0
22	1350	1350	0	0	0	0	0	0	0	0	0	0	0	0	0	0	0	0	0	0	0	0
22	1350	830	0	0	0	0	0	0	0	0	0	0	0	0	0	0	0	0	0	0	0	0
22	830	1630	0	0	0	0	0	0	0	0	0	0	0	0	0	0	0	0	0	0	0	0
22	1630	2600	0	0	0	0	0	0	0	0	0	0	0	0	0	0	0	0	0	0	0	0
22	2600	3560	0	0	0	0	0	0	0	0	0	0	0	0	0	0	0	0	0	0	0	0
22	3590	4000	1	0	0	0	0	0	0	0	0	0	0	0	1	1	0	0	0	0	0	0
22	4000	4800	0	1	0	0	0	0	0	0	0	0	0	0	1	1	0	0	0	1	0	0
22	4800	4800	1	0	0	0	0	0	0	0	0	0	0	2	1	0	0	0	0	0	0	0
22	4800	4800	0	0	0	0	0	0	0	0	0	0	0	0	0	0	0	0	0	0	0	0
22	4800	4800	0	0	0	0	0	0	0	0	0	0	0	0	0	0	0	0	0	0	0	0
22	4800	4800	0	0	0	0	0	0	0	0	0	0	0	2	0	0	0	0	0	1	0	0
22	4800	5465	0	0	0	0	0	0	0	0	0	0	0	0	0	2	0	0	0	0	0	0
22	5465	6450	0	1	0	0	0	0	0	0	0	0	0	0	1	0	0	0	0	0	0	0
22	6450	5465	2	3	2	1	0	0	2	2	2	1	0	4	1	0	1	0	2	0	1	0
22	5465	4800	0	0	0	0	0	0	0	0	0	0	0	0	0	0	0	0	0	0	0	0
22	4800	4800	0	0	0	0	0	0	0	0	0	0	0	1	0	0	0	0	0	0	0	0
22	4800	4800	0	0	0	0	0	0	0	0	0	0	0	0	0	0	0	0	0	0	0	0
22	4800	4800	0	0	0	0	0	0	0	0	0	0	0	0	0	0	0	0	0	0	0	0
22	4800	4800	0	0	0	0	0	0	0	0	0	0	0	0	0	0	0	0	0	0	0	0
22	4800	4800	0	0	0	0	0	0	0	0	0	0	0	2	0	0	0	0	0	0	0	0
22	4800	5465	0	0	0	0	0	0	0	0	0	0	0	0	0	0	0	0	0	0	0	0
22	5465	6450	0	0	0	0	0	0	0	0	0	0	0	0	0	0	0	0	0	0	0	0
22	6450	7050	0	0	0	0	0	0	0	0	0	0	0	0	0	0	0	0	0	0	0	0
22	7050	6450	1	0	0	0	0	0	1	0	1	0	0	4	0	0	1	0	2	0	0	0
22	6450	4800	1	0	0	0	0	0	2	0	2	0	0	3	0	0	1	0	2		0	0
22	4800	830	0	0	0	0	0	0	0	0	0	0	0	0	0	0	0	0	0	0	0	0
22	830	1350	0	0	0	0	0	0	0	0	0	0	0	0	0	0	0	0	0	0	0	0
22	1350	1350	0	0	0	0	0	0	0	0	0	0	0	0	0	0	0	0	0	0	0	0
22	1350	1350	0	0	0	0	0	0	0	0	0	0	0	0	0	0	0	0	0	0	0	0
22	450	450	0	0	0	0	0	0	0	0	0	0	0	0	0	0	0	0	0	0	0	0
23	450	100	0	0	0	0	0	0	0	0	0	0	0	0	0	0	0	0	0	0	0	0
23	100	1350	1	1	0	0	0	0	0	0	0	0	0	0	1	0	0	0	0	0	0	0
23	1350	1350	0	0	0	0	0	0	0	0	0	0	0	0	0	0	0	0	0	0	0	0
23	1350	780	0	0	0	0	0	0	0	0	0	0	0	0	0	0	0	0	0	0	0	0
23	780	1700	0	0	0	0	0	0	0	0	0	0	0	0	0	0	0	0	0	0	0	0
23	1700	2600	0	0	0	0	0	0	0	0	0	0	0	0	0	0	0	0	0	0	0	0
23	2600	3600	0	0	0	0	0	0	0	0	0	0	0	0	0	0	0	0	0	0	0	0
23	3600	4000	0	0	0	0	0	0	0	0	0	0	0	0	0	0	0	0	0	0	0	0
23	3800	4800	0	0	0	0	0	0	0	0	0	0	0	0	0	1	0	0	0	0	0	0
23	4800	4800	0	0	0	0	0	0	0	0	0	0	0	0	0	0	0	0	0	0	0	0
23	4800	4800	1	0	0	0	0	0	0	0	0	0	0	0	0	0	0	0	0	0	0	0
23	4800	4800	0	1	0	0	0	0	0	0	0	0	0	0	0	2	0	1	0	0	0	0
23	4800	4800	1	0	0	0	0	0	0	0	0	0	0	0	1	0	1	0	0	0	0	0
23	4800	5465	0	1	0	0	0	0	0	0	0	0	0	1	1	1	0	0	0	0	0	0
23	5465	6450	1	0	0	0	0	0	0	0	0	0	0	1	0	2	0	0	0	0	0	0
23	6450	5465	0	3	0	0	0	0	1	0	0	0	0	3	2	0	1	1	0	0	0	0
23	5465	4800	0	1	0	0	0	0	0	0	0	0	0	1	1	0	0	0	0	0	0	0
23	4800	4800	0	1	0	0	0	0	0	0	0	0	0		1	1	0	0	0	0	0	0
23	4800	4800	0	0	0	0	0	0	0	0	0	0	0	0	0	0	0	0	0	0	0	0
23	4800	4800	0	0	0	0	0	0	0	0	0	0	0	2	0	0	0	0	0	0	0	0
23	4800	4800	0	0	0	0	0	0	0	0	0	0	0	0	0	0	0	0	0	0	0	0
23	4800	4800	0	0	0	0	0	0	0	0	0	0	0	0	0	0	0	0	0	0	0	0
23	4800	5465	0	0	0	0	0	0	0	0	0	0	0	0	0	0	0	0	0	0	0	0
23	5400	4800	0	0	0	0	0	0	1	0	0	1	0	3	1	1	0	0	1	1	0	0
23	4800	1350	0	0	0	0	0	0	0	0	0	0	0	0	0	0	0	0	0	0	0	0
23	450	450	0	1	0	0	0	0	0	0	0	0	0	0	1	0	0	0	0	0	0	0
24	450	100	0	0	0	0	0	0	0	0	0	0	0	0	0	0	0	0	0	0	0	0
24	450	1350	0	0	0	0	0	0	0	0	0	0	0	0	0	0	0	0	0	0	0	0
24	1350	1350	0	0	0	0	0	0	0	0	0	0	0	0	0	0	0	0	0	0	0	0
24	1350	800	0	0	0	0	0	0	0	0	0	0	0	0	0	0	0	0	0	0	0	0
24	800	1700	0	0	0	0	0	0	0	0	0	0	0	2	0	0	0	0	0	0	0	0
24	1700	2600	0	0	0	0	0	0	0	0	0	0	0	3	0	0	0	0	1	1	0	0
24	2600	3600	0	0	0	0	0	0	0	0	0	0	0	0	0	0	0	0	1	0	0	0
24	3600	4000	0	0	0	0	0	0	0	0	0	0	0	0	0	0	0	0	0	0	0	0
24	4000	4800	0	0	0	0	0	0	1	0	0	0	0	2	0	1	0	1	1	1	0	1
24	4800	4800	0	1	0	0	0	0	0	0	0	0	0	0	1	0	0	0	1	0	0	0
24	4800	4800	0	0	0	0	0	0	0	0	0	2	0	0	0	0	0	0	1	0	0	0
24	4800	4800	0	0	0	0	0	0	1	0	0	1	0	0	0	0	0	0	1	1	0	0
24	4800	4800	0	0	0	0	0	0	0	0	0	0	0	0	0	0	0	0	0	0	0	0
24	4800	5465	0	0	0	0	0	0	0	0	0	0	0	0	0	0	0	0	0	0	0	0
24	5465	4800	0	0	0	0	0	0	1	0	0	1	0	1	0	0	0	0	1	0	0	0
24	4800	4800	0	0	0	0	0	0	0	0	0	0	0	0	0	0	0	0	0	0	0	0
24	4800	4800	0	0	0	0	0	0	0	0	0	0	0	0	0	0	0	0	0	0	0	0
24	4800	4800	0	0	0	0	0	0	0	0	0	0	0	0	0	0	0	0	0	0	0	0
24	4800	4800	0	0	0	0	0	0	0	0	0	0	0	0	0	0	0	0	0	0	0	0
24	4800	4800	0	0	0	0	0	0	0	0	0	0	0	0	0	0	0	0	0	0	0	0
24	4800	4800	0	0	0	0	0	0	0	0	0	0	0	0	0	0	0	0	0	0	0	0
24	4800	4800	0	0	0	0	0	0	0	0	0	0	0	0	0	0	0	0	0	0	0	0
24	4800	5465	0	0	0	0	0	0	0	0	0	0	0	0	0	0	0	0	0	1	0	0
24	5465	4800	0	0	0	0	0	0	0	0	0	0	0	0	0	0	0	0	0	0	0	0
24	4800	4800	0	0	0	0	0	0	0	0	0	0	0	0	0	0	0	0	0	0	0	0
24	4800	4800	0	0	0	0	0	0	0	0	0	0	0	3	0	0	0	0	0	0	0	0
24	4800	3600	0	0	0	0	0	0	0	0	0	0	0	0	0	0	0	0	0	0	0	0
24	3600	2600	0	0	0	0	0	0	0	0	0	0	0	0	0	0	0	0	0	0	0	0
24	2600	820	0	0	0	0	0	0	0	0	0	0	0	0	0	0	0	0	0	0	0	0
24	820	1350	0	0	0	0	0	0	0	0	0	0	0	0	0	0	0	0	0	0	0	0
24	1350	1350	0	0	0	0	0	0	0	0	0	0	0	0	0	0	0	0	1	0	0	0
24	450	450	0	0	0	0	0	0	0	0	0	0	0	0	0	0	0	0	0	0	0	0
25	450	100	0	0	0	0	0	0	0	0	0	0	0	0	0	0	0	0	0	0	0	0
25	100	1350	0	0	0	0	0	0	0	0	0	0	0	0	0	0	0	0	0	1	0	0
25	1350	1350	0	0	0	0	0	0	0	0	0	0	0	1	0	0	0	0	0	0	0	0
25	1350	870	0	0	0	0	0	0	0	0	0	0	0	1	0	0	0	0	0	0	0	0
25	870	1700	0	0	0	0	0	0	0	0	0	0	0	0	0	0	0	0	0	0	0	0
25	1700	2600	0	0	0	0	0	0	0	0	0	0	0	1	0	0	0	0	0	0	0	0
25	2600	3570	0	0	0	0	0	0	0	0	0	0	0	1	0	0	0	0	0	0	0	0
25	3570	4000	0	0	0	0	0	0	0	0	0	0	0	1	0	0	0	0	0	0	0	0
25	4000	4800	0	0	0	0	0	0	0	0	0	0	0	1	0	0	0	0	0	0	0	0
25	4800	4800	0	0	0	0	0	0	0	0	0	0	0	2	1	0	0	0	1	0	1	0
25	4800	4800	0	0	0	0	0	0	0	0	0	0	0	1	0	0	0	0	0	0	0	0
25	4800	4800	0	0	0	0	0	0	0	0	0	0	0	1	0	0	0	0	0	0	1	0
25	4800	4800	0	0	0	0	0	0	0	0	0	0	0	1	0	0	0	0	0	0	0	0
25	4800	5465	0	0	0	0	0	0	0	0	0	0	0	1	0	0	0	0	0	0	0	0
25	5465	6450	0	0	0	0	0	0	0	0	0	0	0	1	0	2	0	0	0	2	0	2
25	6450	5465	1	1	1	1	0	0	1	0	0	0	0	4	2	1	1	1	2	2	1	1
25	5465	4800	0	1	0	0	0	0	0	0	1	0	0	2	1	1	1	0	1	0	0	0
25	4800	4800	0	0	0	0	0	0	0	0		0	0	2	0	0	0	0	0	0	0	0
25	4800	4800	0	0	0	0	0	0	0	0	0	0	0	1	0	0	0	0	0	0	0	0
25	4800	4800	0	0	0	0	0	0	0	0	0	0	0	2	0	0	0	0	0	0	0	0
25	4800	4800	0	0	0	0	0	0	0	0	0	0	0	3	0	0	0	0	0	0	0	0
25	4800	4800	0	0	0	0	0	0	0	0	0	0	0	3	0	0	0	0	0	0	0	0
25	4800	3560	0	0	0	0	0	0	0	0	0	0	0	1	0	0	0	0	0	0	0	0
25	3560	2600	0	0	0	0	0	0	0	0	0	0	0	1	0	0	0	0	0	0	0	0
25	2600	1700	0	0	0	0	0	0	0	0	0	0	0	1	0	0	0	0	0	0	0	0
25	1700	850	0	0	0	0	0	0	0	0	0	0	0	2	0	0	0	0	0	0	0	0
25	450	450	0	0	0	0	0	0	0	0	0	0	0	0	0	0	0	0	0	0	0	0
26	450	100	0	0	0	0	0	0	0	0	0	0	0	0	0	0	0	0	0	0	0	0
26	100	1350	0	0	0	0	0	0	0	0	0	0	0	4	0	0	0	0	0	1	0	0
26	1350	1350	0	0	0	0	0	0	0	0	0	0	0	0	0	0	0	0	0	0	0	0
26	1350	820	0	0	0	0	0	0	0	0	0	0	0	0	0	0	0	0	0	0	0	0
26	820	1600	0	0	0	0	0	0	0	0	0	0	0	0	0	0	0	0	0	0	0	0
26	1680	2600	0	0	0	0	0	0	0	0	0	0	0	0	0	0	0	0	0	0	0	0
26	2600	3550	0	0	0	0	0	0	0	0	0	0	0	0	0	0	0	0	0	0	0	0
26	3550	4000	0	1	0	0	0	0	0	0	0	0	0	0	1	1	0	0	0	0	0	0
26	4000	4800	0	0	0	0	0	0	0	0	0	0	0	0	0	0	0	0	0	0	0	0
26	4800	4800	0	1	0	0	0	0	0	0	0	0	0	0	0	0	0	0	0	0	0	0
26	4800	4800	0	0	0	0	0	0	0	0	0	0	0	0	0	0	0	0	0	0	0	0
26	4800	4800	0	0	0	0	0	0	0	0	0	0	0	0	0	0	0	0	0	0	0	0
26	4800	4800	0	0	0	0	0	0	0	0	0	0	0	1	0	0	0	0	0	0	0	0
26	4800	5465	0	1	0	0	0	0	0	0	0	0	0	0	0	0	0	0	0	0	0	0
26	5465	6450	0	1	1	1	1	1	1	0	0	0	0	2	1	1	0	0	0	0	0	0
26	6450	5465	0	0	0	0	0	0	0	0	0	0	0	0	0	0	0	0	0	0	0	0
26	5465	4800	0	0	0	0	0	0	0	0	0	0	0	1	0	0	0	0	0	0	0	0
26	4800	4800	0	0	0	0	0	0	0	0	0	0	0	0	0	0	0	0	0	0	0	0
26	4800	4800	0	0	0	0	0	0	0	0	0	0	0	0	0	0	0	0	0	0	0	0
26	4800	4800	0	0	0	0	0	0	0	0	0	0	0	0	0	0	0	0	0	0	0	0
26	4800	4800	0	0	0	0	0	0	0	0	0	0	0	0	0	0	0	0	0	0	0	0
26	4800	4800	0	0	0	0	0	0	0	0	0	0	0	0	0	0	0	0	0	0	0	0
26	4800	5465	0	0	0	0	0	0	0	0	0	0	0	0	0	0	0	0	0	0	0	0
26	5465	6450	0	0	0	0	0	0	0	0	0	0	0	0	0	0	0	0	0	0	0	0
26	6450	7050	0	0	0	0	0	0	0	0	0	0	0	0	0	0	0	0	0	0	0	0
26	7050	6450	0	0	1	0	0	1	3	0	2	0	0	1	0	0	1	1	2	2	0	0
26	6450	4800	0	0	0	0	0	0	3	2	0	0	0	1	0	0	1	0	2	0	1	0
26	4800	1000	0	0	0	0	0	0	0	0	0	0	0	0	0	0	0	0	0	0	0	0
26	1000	1350	0	0	0	0	0	0	0	0	0	0	1	0	0	0	0	0	0	0	0	0
26	1350	1350	0	0	0	0	0	0	0	0	0	0	0	0	0	0	0	0	0	0	0	0
26	1350	1350	0	0	0	0	0	0	0	0	0	0	0	0	0	0	0	0	0	0	0	0
27	450	100	0	0	0	0	0	0	0	0	0	0	0	0	0	0	0	0	0	0	0	0
27	100	1350	0	0	0	0	0	0	0	0	0	0	0	2	0	0	0	0	0	1	0	0
27	1350	1350	0	0	0	0	0	0	0	0	0	0	0	0	0	0	0	0	0	0	0	0
27	1350	850	0	0	0	0	0	0	0	0	0	0	0	0	0	0	0	0	0	0	0	0
27	850	1600	0	0	0	0	0	0	0	0	0	0	0	0	0	0	0	0	0	0	0	0
27	1600	2600	0	0	0	0	0	0	0	0	0	0	0	0	0	0	0	0	0	0	0	0
27	2600	3670	0	0	0	0	0	0	0	0	0	0	0	0	0	1	0	0	0	0	0	0
27	3570	4000	0	0	0	0	0	0	0	0	0	0	0	1	0	1	0	0	0	0	0	0
27	4000	4800	0	1	0	0	0	0	0	0	0	0	0	3	1	2	0	0	0	1	0	0
27	4800	4800	0	2	0	0	1	0	1	0	0	1	0	2	1	1	0	0	1	1	0	0
27	4800	4800	0	1	0	0	0	0	0	0	0	1	0	2	2	2	0	1	1	1	0	1
27	4800	4800	1	1	0	0	0	0	1	0	0	1	0	1	1	0	1	0	1	1	1	0
27	4800	4800	0	1	0	0	0	0	1	0	0	0	0	2	1	1	0	0	1	0	0	0
27	4800	5465	0	1	0	0	0	0	1	0	0	0	0	2	1	1	0	0	1	1	0	0
27	5465	6450	0	1	0	0	0	0	0	0	0	0	0	1	1	1	0	0	0	1	0	0
27	6450	5465	1	4	0	0	0	0	0	1	1	3	1	4	2	0	1	0	1	0	1	0
27	5465	4800	0	1	0	0	0	0	0	0	1	0	0	0	1	0	0	0	0	0	0	0
27	4800	4800	0	0	0	0	0	0	0	0	0	0	0	0	0	0	0	1	0	0	0	0
27	4800	4800	0	0	0	0	0	0	0	0	0	0	0	0	0	0	0	0	0	0	0	0
27	4800	4800	0	0	0	0	0	0	0	0	0	0	0	0	0	0	0	0	0	0	0	0
27	4800	4800	0	0	0	0	0	0	0	0	0	0	0	0	0	0	0	0	0	0	0	0
27	4800	4800	0	0	0	0	0	0	0	0	0	0	0	0	0	0	0	0	0	0	0	0
27	1800	5465	0	0	0	0	0	0	0	0	0	0	0	0	0	0	0	0	0	0	0	0
27	5465	6450	0	0	0	0	0	0	0	0	0	0	0	1	0	3	0	1	0	1	0	1
27	6450	4800	0	2	0	0	0	0	1	1	3	0	0	4	1	0	1	0	1	0	0	0
27	4800	4800	0	0	0	0	0	0	0	0	0	0	0	0	0	0	0	0	0	0	0	0
27	4800	3500	0	0	0	0	0	0	0	0	0	0	0	0	0	0	0	0	0	0	0	0
27	3500	2600	0	0	0	0	0	0	0	0	0	0	0	0	0	0	0	0	0	0	0	0
27	2600	800	0	0	0	0	0	0	0	0	0	0	0	0	0	0	0	0	0	0	0	0
27	800	1350	0	0	0	0	0	0	0	0	0	0	0	0	0	0	0	0	0	0	0	0
27	1350	1350	0	0	0	0	0	0	0	0	0	0	0	0	0	0	0	0	0	0	0	0
28	450	100	0	0	0	0	0	0	0	0	0	0	0	0	0	0	0	1	0	1	0	0
28	100	1350	2	0	0	0	0	0	0	1	1	0	0	4	0	0	1	0	3	3	0	0
28	1350	1350	0	0	0	0	0	0	0	0	0	0	0	0	0	0	0	0	0	0	0	0
28	1350	760	0	0	0	0	0	0	0	0	0	0	0	1	0	0	0	0	0	0	0	0
28	840	1700	0	0	0	0	0	0	0	0	0	1	0	1	0	0	0	0	0	0	0	0
28	1700	2560	0	0	0	0	0	0	1	0	0	1	0	2	0	0	0	0	1	1	0	0
28	2560	3570	0	1	0	0	0	0	1	0	0	1	0	1	1	0	0	1	1	1	0	0
28	3570	4000	2	0	0	0	0	1	1	0	1	1	0	1	1	0	1	0	1	1	0	0
28	4000	4800	0	1	0	0	0	0	0	0	0	0	0	1	1	1	0	0	0	0	0	0
28	4800	4800	1	2	0	0	0	0	0	0	0	1	0	2	2	0	0	0	1	0	0	0
28	4800	4800	0	0	0	0	0	0	0	0	0	1	0	1	0	0	1	1	0	0	0	0
28	4800	4800	0	1	0	0	0	0	1	1	0	1	0	2	1	1	1	1	1	1	0	0
28	4800	4800	0	1	0	0	0	0	0	0	0	0	0	1	1	0	0	0	0	0	0	0
28	4800	5465	0	0	0	0	0	0	0	0	0	0	0	0	0	0	0	0	0	0	0	0
28	5465	6450	0	1	0	0	0	0	0	0	0	0	0	2	1	0	0	0	0	0	0	0
28	6450	5465	0	4	0	0	0	0	1	0	0	2	0	4	2	0	0	0	2	1	0	0
28	5465	4800	0	0	0	0	0	0	0	0	0	0	0	0	0	0	0	0	0	0	0	0
28	4800	4800	0	0	0	0	0	0	0	0	0	0	0	0	0	0	0	0	0	0	0	0
28	4800	4800	0	0	0	0	0	0	0	0	0	0	0	0	0	0	0	1	0	0	0	0
28	4800	4800	0	0	0	0	0	0	0	0	0	0	0	0	0	0	0	0	0	0	0	0
28	4800	4800	0	0	0	0	0	0	0	0	0	0	0	1	0	0	0	0	0	0	0	0
28	4800	4800	0	0	0	0	0	0	0	0	0	0	0	1	0	0	0	0	0	0	0	0
28	4800	5465	0	0	0	0	0	0	0	0	0	0	0	0	0	0	0	0	0	0	0	0
28	5465	6450	0	0	0	0	0	0	0	0	0	0	0	1	0	0	0	0	0	0	0	0
28	6450	6450	0	1	0	0	0	0	0	0	0	0	0	1	1	0	0	1	0	2	0	0
28	6450	4800	1	0	0	0	0	0	1	0	1	0	0	1	0	0	0	0	0	0	0	0
28	4800	3570	0	0	0	0	0	0	0	0	0	0	0	1	0	0	0	0	0	0	0	0
28	3570	2600	0	0	0	0	0	0	0	0	0	0	0	0	0	0	0	0	0	0	0	0
28	2600	780	0	0	0	0	0	0	0	0	0	0	0	0	0	0	0	0	0	0	0	0
28	760	1350	0	0	0	0	0	0	0	0	0	0	0	0	0	0	0	0	0	0	0	0
28	1350	1350	0	0	0	0	0	0	0		0	0	0	0	0	0	0	0	0	0	0	0
28	450	450	0	0	0	0	0	0	0	0	0	0	0	0	0	0	0	0	0	0	0	0
29	450	100	0	1	0	0	1	0	0	0	1	1	0	2	1	1	1	1	1	1	0	0
29	100	1350	1	1	1	0	1	1	1	0	1	1	0	3	1	1	1	0	1	1	1	1
29	1350	830	0	0	0	0	0	0	0	0	0	1	0	0	0	1	0	0	0	0	0	0
29	830	1700	0	0	0	0	0	0	0	0	0	1	0	0	0	0	0	0	0	0	0	0
29	1700	2600	0	1	0	0	0	0	0	0	0	1	0	2	1	0	0	0	0	0	0	0
29	2600	3570	0	0	0	0	0	0	0	0	0	1	0	1	0	0	0	0	0	0	0	0
29	3570	4000	0	0	0	0	0	0	0	0	0	1	0	0	0	0	0	0	0	0	0	0
29	4000	4800	0	0	0	0	0	0	0	0	0	0	0	0	0	0	0	0	0	0	0	0
29	4800	4800	0	0	0	0	0	0	1	0	0	0	0	3	0	0	0	0	1	0	0	0
29	4800	4800	0	0	0	0	0	0	1	0	0	0	0	2	0	0	0	0	1	0	0	0
29	4800	4800	0	0	0	0	0	0	0	0	0	0	0	0	0	0	0	0	0	1	0	0
29	4800	4800	0	0	0	0	0	0	0	0	0	0	0	0	0	0	0	0	0	0	0	0
29	4800	5465	0	0	0	0	0	0	0	0	0	0	0	0	0	0	0	1	0	1	0	0
29	5465	5465	1	0	1	1	1	0	1	1	1	0	0	3	0	0	1	0	1	1	1	0
29	5465	6450	0	0	0	0	0	0	0	0	0	0	0	0	0	0	0	0	0	1	0	0
29	6450	5465	0	1	0	0	0	0	1	0	0	0	0	4	1	1	0	0	1	2	0	0
29	5465	4800	0	0	0	0	0	0	0	0	0	0	0	1	0	0	0	0	0	0	0	0
29	4800	4800	0	0	0	0	0	0	0	0	0	0	0	0	0	0	0	0	0	0	0	0
29	4800	4800	0	0	0	0	0	0	0	0	0	0	0	0	0	0	0	0	0	0	0	0
29	4800	4800	0	0	0	0	0	0	0	0	0	0	0	0	0	0	0	0	0	0	0	0
29	4800	4800	0	0	0	0	0	0	0	0	0	0	0	0	0	0	0	0	0	0	0	0
29	4800	4800	0	0	0	0	0	0	0	0	0	0	0	0	0	0	0	0	0	0	0	0
29	450	450	0	1	0	0	0	0	0	0	0	0	0	0	1	0	0	0	0	0	0	0
30	450	100	0	0	0	0	0	0	0	0	0	0	0	0	0	0	0	0	0	0	0	0
30	100	1350	0	0	0	0	0	0	0	0	0	0	0	1	0	0	0	0	1	1	0	0
30	1350	1350	0	0	0	0	0	0	0	0	0	0	0	0	0	2	0	0	0	1	0	0
30	1350	850	0	0	0	0	0	0	0	0	0	0	0	0	0		0	0	0	0	0	0
30	850	1700	0	0	0	0	0	0	0	0	0	0	0	0	0	0	0	0	0	0	0	0
30	1700	2600	0	0	0	0	0	0	0	0	0	0	0	3	0	0	0	0	0	0	0	0
30	2600	3570	0	0	0	0	0	0	0	0	0	0	0	0	0	0	0	0	0	0	0	0
30	3570	4000	0	1	0	0	0	0	0	0	0	0	0	0	1	1	0	0	0	0	0	0
30	4000	4800	0	0	0	0	0	0	0	0	0	0	0	0	0	2	0	1	0	2	0	0
30	4800	4800	0	3	1	0	0	0	1	2	2	1	0	1	2	1	1	1	1	1	0	0
30	4800	4800	0	3	0	0	0	0	1	0	1	2	0	1	2	0	1	0	1	0	0	0
30	4800	4800	0	1	0	0	0	0	0	0	0	0	0	0	1	0	0	0	0	0	0	0
30	4800	4800	0	1	0	0	0	0	0	0	0	0	0	0	1	0	0	0	0	0	0	0
30	4800	5465	0	0	0	0	0	0	0	0	0	0	0	0	0	1	0	0	0	2	0	0
30	5465	6450	0	2	0	0	0	0	0	0	0	0	0	2	1	0	0	0	1	2	0	1
30	6450	5465	1	3	1	0	0	0	2	1	1	2	0	3	2	0	2	0	2	1	1	1
30	5465	4830	0	0	0	0	0	0	0	0	0	0	0	0	0	0	0	0	0	0	0	0
30	4800	4800	0	0	0	0	0	0	0	0	0	0	0	0	0	0	0	0	0	0	0	0
30	4800	4800	0	0	0	0	0	0	0	0	0	0	0	0	0	0	0	0	0	0	0	0
30	4800	4800	0	0	0	0	0	0	0	0	0	0	0	0	0	0	0	0	0	0	0	0
30	4800	4800	0	0	0	0	0	0	0	0	0	0	0	0	0	0	0	0	0	0	0	0
30	4800	4800	0	0	0	0	0	0	0	0	0	0	0	0	0	0	0	0	0	0	0	0
30	4800	5465	0	0	0	0	0	0	0	0	0	0	0	0	0	0	0	1	0	2	0	1
30	5465	4800	0	0	0	0	0	0	0	0	0	0	0	0	0	0	0	0	0	0	0	0
30	4800	4800	0	0	0	0	0	0	0	0	0	0	0	0	0	0	0	0	0	0	0	0
30	4800	4800	0	0	0	0	0	0	0	0	0	0	0	0	0	0	0	0	0	0	0	0
30	4800	3500	0	0	0	0	0	0	0	0	0	0	0	0	0	0	0	0	0	0	0	0
30	3500	2600	0	0	0	0	0	0	0	0	0	0	0	0	0	0	0	0	0	0	0	0
30	2600	800	0	0	0	0	0	0	0	0	0	0	0	0	0	0	0	0	0	0	0	0
30	800	1350	0	0	0	0	0	0	0	0	0	0	0	0	0	0	0	0	0	0	0	0
30	1350	1350	0	0	0	0	0	0	0	0	0	0	0	0	0	0	0	0	0	0	0	0
30	450	450	0	0	0	0	0	0	0	0	0	0	0	0	0	0	0	0	0	0	0	0
31	450	100	0	0	0	0	0	0	0	0	0	0	0	4	0	0	0	0	1	0	0	0
31	100	1350	0	0	0	0	0	0	0	0	0	0	0	0	0	0	0	0	1	1	0	0
31	1350	800	0	0	0	0	0	0	0	0	0	0	0	0	0	0	0	0	0	0	0	0
31	800	1700	2	3	0	0	0	0	2	0	2	2	3	4	2	0	1	0	1	0	0	0
31	1700	2600	0	1	0	0	0	0	0	0	0	0	0	0	1	0	0	0	0	0	0	0
31	2600	3560	1	0	0	0	0	0	0	0	0	0	0	0	0	0	0	0	0	0	0	0
31	3650	4000	0	0	0	0	0	0	0	0	0	0	0	0	0	0	0	0	0	0	0	0
31	4000	4800	0	0	0	0	0	0	0	0	0	0	0	2	0	0	0	0	0	1	0	0
31	4800	4800	0	1	0	0	0	0	1	1	0	0	0	2	1	0	1	0	1	0	0	0
31	4800	4800	1	0	0	0	0	0	0	0	0	0	0	2	0	0	0	0	1	0	0	0
31	4800	4800	0	0	0	0	0	0	0	0	0	0	0	0	0	2	0	1	0	2	0	0
31	4800	4800	0	0	0	0	0	0	0	0	0	0	0	1	0	0	0	0	1	0	0	0
31	4800	5465	0	0	0	0	0	0	0	0	0	0	0	0	0	0	0	0	0	1	0	0
31	5465	6450	0	3	0	0	0	0	0	0	1	0	1	4	2	1	0	0	2	1	0	0
31	6450	5465	2	2	1	0	0	0	1	2	1	0	0	1	1	0	1	0	2	0	0	0
31	5465	4800	0	1	0	0	0	0	0	0	0	0	0	0	1	0	0	0	0	0	0	0
31	4800	4800	0	0	0	0	0	0	0	0	0	0	0	0	0	0	0	0	0	0	0	0
31	4800	4800	0	0	0	0	0	0	0	0	0	0	0	0	0	0	0	0	0	0	0	0
31	4800	4800	0	0	0	0	0	0	0	0	0	0	0	0	0	0	0	0	0	0	0	0
31	4800	4800	0	0	0	0	0	0	0	0	0	0	0	0	0	0	0	0	0	0	0	0
31	4800	4800	0	0	0	0	0	0	0	0	0	0	0	0	0	0	0	0	0	0	0	0
31	4800	4800	0	0	0	0	0	0	0	0	0	0	0	0	0	0	0	0	0	0	0	0
31	4800	5465	0	0	0	0	0	0	0	0	0	0	0	0	0	0	0	0	0	0	0	0
31	5465	6450	0	0	0	0	0	0	0	0	0	0	0	0	0	1	0	0	0	0	0	0
31	6450	4800		0	2	0	0	0	1	0	0	0	0	2	1	0	1	0	1	0	0	0
31	4800	4800	0	0	0	0	0	0	0	0	0	0	0	0	0	0	0	0	0	0	0	0
31	4800	3650	0	0	0	0	0	0	0	0	0	0	0	0	0	0	0	0	0	0	0	0
31	3650	2700	0	0	0	0	0	0	0	0	0	0	0	0	0	0	0	0	0	0	0	0
31	2700	800	0	0	0	0	0	0	0	0	0	0	0	0	0	0	0	0	0	0	0	0
32	450	100	0	0	0	0	0	0	0	0	0	0	0	1	0	0	0	0	0	1	0	0
32	100	1350	0	0	0	0	0	0	0	0	0	0	0	2	0	0	0	0	1	1	0	0
32	1350	1350	0	0	0	0	0	0	0	0	0	0	0	0	0	0	0	0	0	0	0	0
32	1350	800	0	0	0	0	0	0	0	0	0	0	0	0	0	0	0	0	0	0	0	0
32	800	1650	0	0	0	0	0	0	0	0	0	0	0	1	0	0	0	0	0	0	0	0
32	1650	2560	0	0	0	0	0	0	0	0	0	0	0	2	0	0	0	0	0	0	0	0
32	2650	3600	0	0	0	0	0	0	0	0	0	0	0	1	0	0	0	0	0	0	0	0
32	3600	4000	0	0	0	0	0	0	0	0	0	0	0	1	0	0	0	0	0	0	0	0
32	4000	4800	0	0	0	0	0	0	0	0	0	0	0	1	0	0	0	0	0	0	0	0
32	4800	4800	0	1	0	0	0	0	0	0	0	0	0	1	1	1	0	0	0	0	0	0
32	4800	4800	0	0	0	0	0	0	0	0	0	0	0	0	0	0	0	0	0	0	0	0
32	4800	4800	0	0	0	0	0	0	1	1	0	0	0	3	0	1	1	0	0	1	0	0
32	4800	4800	0	0	0	0	0	0	0	0	0	0	0	0	0	0	0	0	0	0	0	0
32	4800	5465	0	0	0	0	0	0	0	0	0	0	0	3	0	10	0	0	0	0	0	0
32	5465	6450	0	0	0	0	0	0	0	0	0	0	0	2	0	3	0	0	0	0	0	0
32	6450	5465	0	1	0	0	0	0	1	0	0	0	0	3	1	0	0	0	1	0	0	0
32	5465	4800	0	0	0	0	0	0	0	0	0	0	0	0	0	0	0	0	0	0	0	0
32	4800	4800	0	0	0	0	0	0	0	0	0	0	0	0	0	0	0	0	0	0	0	0
32	4800	4800	0	0	0	0	0	0	0	0	0	0	0	0	0	0	0	0	0	0	0	0
32	4800	4800	0	0	0	0	0	0	0	0	0	0	0	0	0	0	0	0	0	0	0	0
32	4800	4800	0	0	0	0	0	0	0	0	0	0	0	0	0	0	0	0	0	0	0	0
32	4800	4800	0	0	0	0	0	0	0	0	0	0	0	0	0	0	0	0	0	0	0	0
32	4800	5465	0	0	0	0	0	0	0	0	0	0	0	0	0	0	0	0	0	0	0	0
32	5400	6000	0	0	0	0	0	0	0	0	0	0	0	0	0	2	0	0	0	0	0	0
32	6450	4800	0	1	0	0	0	0	1	0	1	0	0	4	1	0	1	0	1	0	0	0
32	4800	4800	0	0	0	0	0	0	0	0	0	0	0	2	0	0	0	0	0	0	0	0
32	4800	4000	0	0	0	0	0	0	0	0	0	0	0	2	0	0	0	0	0	0	0	0
32	4000	3600	0	0	0	0	0	0	0	0	0	0	0	0	0	0	0	0	0	0	0	0
32	3600	2650	0	0	0	0	0	0	0	0	0	0	0	0	0	0	0	0	0	0	0	0
32	800	1350	0	0	0	0	0	0	0	0	0	0	0	0	0	0	0	0	0	0	0	0
32	1350	1350	0	0	0	0	0	0	0	0	0	0	0	0	0	0	0	0	0	0	0	0
33	450	100	0	0	0	0	0	0	0	0	0	0	0	0	0	0	0	0	0	0	0	0
33	100	1350	0	0	0	0	0	0	0	0	0	0	0	0	0	0	0	0	0	0	0	0
33	1350	1350	0	0	0	0	0	0	0	0	0	0	0	0	0	0	0	0	0	0	0	0
33	1350	870	0	0	0	0	0	0	0	0	0	0	0	0	0	0	0	0	0	0	0	0
33	870	1700	0	0	0	0	0	0	0	0	0	0	0	0	0	0	0	0	0	0	0	0
33	1700	2600	0	0	0	0	0	0	0	0	0	0	0	0	0	0	0	0	0	0	0	0
33	2600	3580	0	0	0	0	0	0	0	0	0	0	0	0	0	0	0	0	0	0	0	0
33	3580	4000	0	0	0	0	0	0	0	0	0	0	0	0	0	0	0	0	0	0	0	0
33	4000	4800	0	0	0	0	0	0	0	0	0	0	0	0	0	0	0	0	0	0	0	0
33	4800	4800	0	0	0	0	0	0	0	0	0	0	0	0	0	0	0	0	0	0	0	0
33	4800	4800	0	1	0	0	0	0	0	0	0	0	0	0	1	0	0	0	0	0	0	0
33	4800	4800	0	0	0	0	0	0	0	0	0	0	0	0	0	0	0	0	0	0	0	0
33	4800	4800	0	0	0	0	0	0	0	0	0	0	0	0	0	0	0	0	0	0	0	0
33	4800	5465	0	0	0	0	0	0	0	0	0	0	0	0	0	0	0	0	0	0	0	0
33	5465	6450	0	0	0	0	0	0	0	0	0	0	0	2	1	0	0	0	0	0	0	0
33	6450	5465	0	1	0	0	0	0	0	0	0	0	0	0	0	0	0	0	0	0	0	0
33	5465	4800	0	0	0	0	0	0	0	0	0	0	0	2	0	0	0	0	0	0	0	0
33	4800	4800	0	0	0	0	0	0	0	0	0	0	0	0	0	0	0	0	0	0	0	0
33	4800	4800	0	0	0	0	0	0	0	0	0	0	0	0	0	0	0	0	0	0	0	0
33	4800	4800	0	0	0	0	0	0	0	0	0	0	0	0	0	0	0	0	0	0	0	0
33	4800	4800	0	0	0	0	0	0	0	0	0	0	0	0	0	0	0	0	0	0	0	0
33	4800	4800	0	0	0	0	0	0	0	0	0	0	0	0	0	0	0	0	0	0	0	0
33	4800	5465	0	0	0	0	0	0	0	0	0	0	0	0	0	0	0	0	0	0	0	0
33	5465	6450	0	0	0	0	0	0	0	0	0	0	0	0	0	0	0	0	0	0	0	0
33	6450	4800	0	0	0	0	0	0	1	0	1	0	0	4	0	0	0	0	0	1	0	0
33	4800	4800	0	0	0	0	0	0	0	0	0	0	0	0	0	0	0	0	0	0	0	0
33	4800	3600	0	0	0	0	0	0	0	0	0	0	0	0	0	0	0	0	0	0	0	0
33	3600	2600	0	0	0	0	0	0	0	0	0	0	0	0	0	0	0	0	0	1	0	0
33	2620	900	0	0	0	0	0	0	0	0	0	0	0	0	0	0	0	0	0	1	0	0
33	900	1350	0	0	0	0	0	0	0	0	0	0	0	0	0	0	0	0	0	0	0	0
33	1350	1350	0	0	0	0	0	0	0	0	0	0	0	0	0	0	0	0	0	0	0	0
33	450	450	0	0	0	0	0	0	0	0	0	0	0	0	0	0	0	0	0	0	0	0
34	450	100	0	0	0	0	0	0	0	0	0	0	0	0	0	0	0	0	0	0	0	0
34	100	1350	0	0	0	0	0	0	0	0	0	0	0	0	0	0	0	0	0	0	0	0
34	1350	1350	0	0	0	0	0	0	0	0	0	0	0	0	0	0	0	0	0	0	0	0
34	1350	870	0	0	0	0	0	0	0	0	0	0	0	0	0	0	0	0	0	0	0	0
34	870	1600	0	0	0	0	0	0	0	0	0	0	0	0	0	0	0	0	0	0	0	0
34	1600	2600	0	0	0	0	0	0	0	0	0	0	0	0	0	0	0	0	0	0	0	0
34	2600	3600	0	0	0	0	0	0	0	0	0	0	0	0	0	0	0	0	0	0	0	0
34	3600	4000	0	0	0	0	0	0	0	0	0	0	0	0	0	0	0	0	0	0	0	0
34	4000	4800	0	0	0	0	0	0	0	0	0	0	0	0	0	0	0	0	0	0	0	0
34	4800	4800	0	0	0	0	0	0	0	0	0	0	0	0	0	0	0	0	0	0	0	0
34	4800	4800	0	0	0	0	0	0	0	0	0	0	0	0	0	0	0	0	0	0	0	0
34	4800	4800	0	0	0	0	0	0	0	0	0	0	0	0	0	0	0	0	0	0	0	0
34	4800	4800	0	0	0	0	0	0	0	0	0	0	0	0	0	0	0	0	0	0	0	0
34	4800	5465	0	0	0	0	0	0	0	0	0	0	0	0	0	0	0	0	0	0	0	0
34	5465	6450	0	0	0	0	0	0	0	0	0	0	0	0	0	0	0	0	0	0	0	0
34	6450	5465	0	0	0	0	0	0	0	0	0	0	0	4	0	0	0	0	0	0	0	0
34	5465	4800	0	0	0	0	0	0	0	0	0	0	0	0	0	0	0	0	0	0	0	0
34	4800	4800	0	0	0	0	0	0	0	0	0	0	0	0	0	0	0	0	0	0	0	0
34	4800	4800	0	0	0	0	0	0	0	0	0	0	0	0	0	0	0	0	0	0	0	0
34	4800	4800	0	0	0	0	0	0	0	0	0	0	0	0	0	0	0	0	0	0	0	0
34	4800	4800	0	0	0	0	0	0	0	0	0	0	0	0	0	0	0	0	0	0	0	0
34	4800	4800	0	0	0	0	0	0	0	0	0	0	0	0	0	0	0	0	0	0	0	0
34	4800	5465	0	0	0	0	0	0	0	0	0	0	0	0	0	0	0	0	0	0	0	0
34	5465	6450	0	0	0	0	0	0	0	0	0	0	0	0	0	0	0	0	0	0	0	0
34	6450	4800	0	0	0	0	0	0	0	0	0	0	0	0	0	0	0	0	0	0	0	0
34	4800	4800	0	0	0	0	0	0	0	0	0	0	0	0	0	0	0	0	0	0	0	0
34	4800	3500	0	0	0	0	0	0	0	0	0	0	0	0	0	0	0	0	0	0	0	0
34	3500	2600	0	0	0	0	0	0	0	0	0	0	0	0	0	0	0	0	0	0	0	0
34	2600	1600	0	0	0	0	0	0	0	0	0	0	0	0	0	0	0	0	0	0	0	0
34	1600	1350	0	0	0	0	0	0	0	0	0	0	0	0	0	0	0	0	0	0	0	0
34	1350	1350	0	0	0	0	0	0	0	0	0	0	0	0	0	0	0	0	0	0	0	0
34	450	450	0	0	0	0	0	0	0	0	0	0	0	0	0	0	0	0	0	0	0	0
35	450	100	0	0	0	0	0	0	0	0	0	0	0	0	0	0	0	1	0	1	0	0
35	100	1350	0	0	0	0	0	0	0	0	0	0	0	0	0	0	0	0	0	1	0	0
35	1350	1350	0	0	0	0	0	0	0	0	0	0	0	0	0	0	0	0	0	1	0	0
35	1350	900	0	0	0	0	0	0	0	0	0	0	0	0	0	0	0	1	0	2	0	1
35	900	1650	1	0	1	0	0	0	1	0	0	0	0	1	0	0	1	0	1	0	1	0
35	1650	2600	0	0	0	0	0	0	0	0	1	0	0	0	0	0	1	0	0	0	0	0
35	2600	3600	0	0	0	0	0	0	0	0	1	0	0	0	0	0	1	0	0	0	0	0
35	3600	4000	0	1	0	0	0	0	1	0	1	0	0	1	1	0	1	0	1	0	0	0
35	4000	4800	0	0	0	0	0	0	0	0	0	0	0	1	0	2	1	0	1	2	0	1
35	4800	4800	0	3	0	0	0	1	1	0	1	1	0	3	1	2	1	0	2	1	0	0
35	4800	4800	0	1	0	0	0	0	1	0	0	1	1	1	1	0	0	0	1	1	0	1
35	4800	4800	0	1	0	0	0	1	2	0	1	2	1	2	2	1	1	0	2	1	1	0
35	4800	4800	0	1	0	0	0	0	0	0	1	0	0	0	1	0	1	1	0	0	0	0
35	4800	5465	0	0	0	0	0	0	1	0	1	1	0	1	0	1	1	0	0	1	0	1
35	5465	4800	1	1	0	0	0	1	1	0	1	1	1	4	1	1	1	1	1	1	1	1
35	4800	4800	0	1	0	0	0	0	0	0	0	0	0	0	1	0	0	0	0	0	0	0
35	4800	4800	0	0	0	0	0	0	0	0	0	0	0	0	0	0	0	0	0	0	0	0
35	4800	4800	0	0	0	0	0	0	0	0	0	0	0	0	0	0	0	0	0	0	0	0
35	4800	4800	0	0	0	0	0	0	0	0	0	0	0	0	0	0	0	0	0	0	0	0
35	4800	4800	0	0	0	0	0	0	0	0	0	0	0	0	0	0	0	0	0	0	0	0
35	4800	4800	0	0	0	0	0	0	0	0	0	0	0	0	0	0	0	0	0	0	0	0
35	4800	4800	0	0	0	0	0	0	0	0	0	0	0	0	0	0	0	0	0	0	0	0
35	4800	5465	0	0	0	0	0	0	0	1	0	0	0	0	0	0	1	0	0	0	0	0
35	5465	4800	1	2	1	1	1	1	1	0	1	1	1	4	1	0	1	0	1	0	3	0
35	4800	4800	1	0	0	0	0	0	1	0	0	1	0	0	0	2	0	0	1	0	0	1
35	4800	4800	1	0	0	0	0	0	1	0	0	0	0	0	0	0	1	0	0	0	0	0
35	4800	3500	0	0	0	0	0	0	1	0	1	0	0	0	0	0	1	0	1	1	0	0
35	3500	2600	0	0	0	0	0	0	0	0	0	0	0	0	0	0	0	0	0	0	0	0
35	2600	800	0	0	0	0	0	0	0	0	0	0	0	0	0	0	0	0	0	0	0	0
35	800	1350	0	0	0	0	0	0	0	0	0	0	0	0	0	0	0	0	0	0	0	0
35	450	450	0	0	0	0	0	0	0	0	0	0	0	0	0	0	0	0	0	0	0	0
36	450	100	0	0	0	0	0	0	0	0	0	0	0	0	0	0	0	0	0	0	0	0
36	100	1350	0	0	0	0	0	0	0	0	0	0	0	0	0	0	0	0	0	0	0	0
36	1350	800	0	0	0	0	0	0	0	0	0	0	0	0	0	0	0	0	0	0	0	0
36	800	1700	0	0	0	0	0	0	0	0	0	0	0	0	0	0	0	0	0	0	0	0
36	1700	2600	0	0	0	0	0	0	0	0	0	0	0	2	0	0	0	0	0	0	0	0
36	2600	3500	0	0	0	0	0	0	0	0	0	0	0	1	0	0	0	0	0	0	0	0
36	3500	4000	0	0	0	0	0	0	0	0	0	0	0	0	0	0	0	0	0	0	0	0
36	4000	4800	0	1	0	0	0	0	0	0	0	0	0	2	1	2	0	0	0	0	0	0
36	4800	4800	3	3	2	0	0	2	4	4	1	3	3	2	2	1	1	0	1	0	0	0
36	4800	4800	0	0	0	0	0	0	0	0	0	0	0	0	0	0	0	0	0	0	0	0
36	4800	4800	0	1	0	0	0	0	0	0	0	0	0	0	1	0	0	0	0	0	0	0
36	4800	4800	0	0	0	0	0	0	0	0	0	0	0	0	0	0	0	0	0	0	0	0
36	4800	5465	0	0	0	0	0	0	1	0	0	0	0	0	0	0	0	0	0	0	0	0
36	5465	6450	1	1	0	0	0	0	0	0	0	0	0	1	1	2	0	0	0	2	0	0
36	6450	5465	2	3	2	0	0	1	1	3	1	2	0	1	1	0	1	0	1	0	0	0
36	5465	4800	0	0	0	0	0	0	0	0	0	0	0	0	0	0	0	0	0	0	0	0
36	4800	4800	0	0	0	0	0	0	0	0	0	0	0	0	0	0	0	0	0	0	0	0
36	4800	4800	0	0	0	0	0	0	0	0	0	0	0	0	0	0	0	0	0	0	0	0
36	4800	4800	0	0	0	0	0	0	0	0	0	0	0	0	0	0	0	0	0	0	0	0
36	4800	4800	0	0	0	0	0	0	0	0	0	0	0	0	0	0	0	0	0	0	0	0
36	4800	4800	0	0	0	0	0	0	0	0	0	0	0	0	0	0	0	0	0	0	0	0
36	4800	4800	0	0	0	0	0	0	0	0	0	0	0	0	0	0	0	0	0	0	0	0
36	4800	5465	0	0	0	0	0	0	0	0	0	0	0	0	0	0	0	0	0	0	0	0
36	5465	6450	0	0	0	0	0	0	0	0	0	0	0	4	0	0	0	0	0	0	0	0
36	6450	4800	0	1	0	0	0	0	2	1	1	0	0	3	1	0	1	0	0	0	0	0
36	4800	4800	0	0	0	0	0	0	0	0	0	0	0	0	0	0	0	0	0	0	0	0
36	4800	3600	0	0	0	0	0	0	0	0	0	0	0	0	0	0	0	0	0	0	0	0
36	3600	2600	0	0	0	0	0	0	0	0	0	0	0	0	0	0	0	0	0	0	0	0
36	2600	750	0	0	0	0	0	0	0	0	0	0	0	0	0	0	0	0	0	0	0	0
36	750	1350	0	0	0	0	0	0	0	0	0	0	0	0	0	0	0	0	0	0	0	0
36	1350	1350	0	0	0	0	0	0	0	0	0	0	0	0	0	0	0	0	0	0	0	0
36	450	450	0	0	0	0	0	0	0	0	0	0	0	0	0	0	0	0	0	0	0	0
A	450	100	0	0	0	0	0	0	0	0	0	0	0	0	0	0	0	0	0	0	0	0
A	100	1350	0	1	0	0	0	0	0	0	0	0	0	0	0	1	1	0	0	1	0	0
A	1350	900	0	0	0	0	0	0	0	0	0	0	0	0	0	0	0	0	0	0	0	0
A	900	1700	0	0	0	0	0	0	0	0	0	0	0	0	0	0	0	0	0	0	0	0
A	1700	2600	0	0	0	0	0	0	0	0	0	0	0	0	0	0	0	0	0	0	0	0
A	2600	3570	0	0	0	0	0	0	0	0	0	0	0	0	0	0	0	0	0	0	0	0
A	3570	3980	0	0	0	0	0	0	0	0	0	0	0	0	0	0	0	0	0	0	0	0
A	3980	4800	0	0	0	0	0	0	0	0	0	0	0	0	0	0	0	0	0	0	0	0
A	4800	4800	0	0	0	0	0	0	0	0	0	0	0	0	0	0	0	0	0	0	0	0
A	4800	4800	0	0	0	0	0	0	0	0	0	0	0	0	0	0	0	0	0	0	0	0
A	4800	4800	0	0	0	0	0	0	0	0	0	0	0	0	0	1	0	0	0	0	0	0
A	4800	4800	0	0	0	0	0	0	0	0	0	0	0	0	0	0	0	0	0	0	0	0
A	4800	5465	0	0	0	0	0	0	0	0	0	0	0	0	0	0	0	0	0	0	0	0
A	5465	6400	0	0	0	0	0	0	0	0	0	0	0	2	1	2	0	2	0	2	0	1
A	6450	5465	2	3	3	0	0	1	2	4	2	0	0	4	3	0	3	0	2	0	2	0
A	5465	4800	0	1	0	0	0	0	0	0	0	0	0	0	1	0	0	0	0	0	0	0
A	4800	4800	0	0	0	0	0	0	0	0	0	0	0	0	0	0	0	0	0	0	0	0
A	4800	4800	0	1	2	1	0	0	1	3	1	1	3	2	1	0	1	1	2	1	1	0
A	4800	4800	0	0	0	0	0	0	0	0	0	0	0		0	0	0	0	0	0	0	0
A	4800	4800	0	0	0	0	0	0	0	0	0	0	0	0	0	0	0	0	0	0	0	0
A	4800	4800	0	0	0	0	0	0	0	0	0	0	0	0	0	0	0	0	0	0	0	0
A	4800	4800	0	0	0	0	0	0	0	0	0	0	0	0	0	0	0	0	0	0	0	0
A	4800	5465	0	0	0	0	0	0	0	0	0	0	0	0	0	0	0	0	0	0	0	0
A	5465	6450	0	0	0	0	0	0	0	0	0	0	0	0	0	0	0	0	0	0	0	0
A	6450	7050	0	1	0	0	0	0	0	0	0	0	0	1	1	1	0	2	0	1	0	1
A	7050	6450	2	1	2	0	2	1	2	4	4	0	0	2	1	0	2	0	0	0	1	0
A	6450	4800
A	450	450	0	0	0	0	0	0	0	0	0	0	0	0	0	0	0	0	0	0	0	0
B	450	100	0	0	0	0	0	0	0	0	0	0	0	0	0	0	0	0	0	0	0	0
B	100	1350	0	0	0	0	0	0	1	0	0	0	0	1	0	0	0	0	0	0	0	0
B	1350	1350	0	0	0	0	0	0	0	0	0	0	0	0	0	0	0	0	0	0	0	0
B	1350	830	0	0	0	0	0	0	0	0	0	0	0	1	0	0	0	0	0	0	0	0
B	830	1650	0	0	0	0	0	0	0	0	0	0	0	0	0	0	0	0	0	0	0	0
B	1650	2530	0	0	0	0	0	0	0	0	0	0	0	1	0	0	0	0	0	0	0	0
B	2530	3560	0	0	0	0	0	0	0	0	0	0	0	0	0	0	0	0	0	0	0	0
B	3560	3950	0	0	0	0	0	0	0	0	0	0	0	0	0	0	0	0	0	0	0	0
B	3950	4800	0	0	0	0	0	0	0	0	0	0	1	1	0	0	0	0	0	1	0	0
B	4800	4800	0	1	0	0	0	0	0	0	0	0	1	0	1	0	0	0	0	0	0	0
B	4800	4800	0	2	0	0	0	0	1	0	0	0	2	3	2	0	0	0	0	0	0	0
B	4800	4800	0	2	0	0	0	0	0	0	0	0	1	1	1	0	0	0	0	0	0	0
B	4800	4800	0	1	0	0	0	0	0	0	0	0	1	0	0	1	0	0	0	0	0	0
B	4800	5465	0	1	0	0	0	0	0	0	0	0	1	1	1	0	0	0	0	0	0	0
B	5465	6450	0	1	0	0	0	0	0	0	0	0	1	1	1	0	0	0	0	0	0	0
B	6450	5465	0	0	0	0	0	0	0	0	0	0	0	0	0	0	0	0	0	0	0	0
B	5465	4800	0	0	0	0	0	0	0	0	0	0	0	0	0	0	0	0	0	0	0	0
B	4800	4800	0	0	0	0	0	0	0	0	0	0	0	0	0	0	0	0	0	0	0	0
B	4800	4800	0	0	0	0	0	0	0	0	0	0	0	0	0	0	0	0	0	0	0	0
B	4800	4800	0	0	0	0	0	0	0	0	0	0	0	0	0	0	0	0	0	0	0	0
B	4800	4800	0	0	0	0	0	0	0	0	0	0	0	0	0	0	0	0	0	0	0	0
B	4800	4800	0	0	0	0	0	0	0	0	0	0	0	0	0	0	0	0	0	0	0	0
B	4800	5465	0	0	0	0	0	0	0	0	0	0	0	0	0	0	0	0	0	0	0	0
B	5465	6450	0	0	0	0	0	0	0	0	0	0	0	0	0	0	0	0	0	0	0	0
B	6450	7050	0	0	0	0	0	0	0	0	0	0	0	0	0	0	0	1	0	2	0	2
B	7050	6450	1	0	1	0	4	2	0	0	0	0	0	1	0	0	0	0	0	0	0	0
B	6450	4800	0	0	0	0	0	0	0	0	0	0	0	0	0	0	0	0	0	0	0	0
B	4800	900	0	0	0	0	0	0	0	0	0	0	0	0	0	0	0	0	0	0	0	0
B	900	1350	0	0	0	0	0	0	0	0	0	0	0	0	0	0	0	0	0	0	0	0
B	1350	1350	0	0	0	0	0	0	0	0	0	0	0	0	0	0	0	0	0	0	0	0
B	1350	1350	0	0	0	0	0	0	0	0	0	0	0	0	0	0	0	0	0	0	0	0
B	450	450	0	0	0	0	0	0	0	0	0	0	0	0	0	0	0	0	0	0	0	0
C	450	100	0	0	0	0	0	0	0	0	0	0	0	0	0	0	0	0	0	0	0	0
C	100	1350	0	0	0	0	0	0	0	0	0	0	0	1	0	0	0	0	0	0	0	0
C	1350	800	0	0	0	0	0	0	0	0	0	0	0	0	0	0	0	0	0	0	0	0
C	800	1700	0	0	0	0	0	0	0	0	0	0	0	0	0	0	0	0	0	0	0	0
C	1700	2600	0	0	0	0	0	0	0	0	0	0	0	1	0	0	0	0	0	0	0	0
C	2600	3560	0	0	0	0	0	0	0	0	0	0	0	0	0	0	0	0	0	0	0	0
C	3560	4000	0	0	0	0	0	0	0	0	0	0	0	1	0	0	0	0	0	0	0	0
C	4000	4800	0	0	0	0	0	0	0	0	0	0	0	0	0	1	0	0	0	0	0	0
C	4800	4800	0	2	0	0	0	0	0	0	0	0	0	3	1	1	0	0	0	0	0	0
C	4800	4800	0	0	0	0	0	0	0	0	0	0	0	0	0	0	0	0	0	0	0	0
C	4800	4800	0	0	0	0	0	0	0	0	0	0	0	0	0	1	0	0	0	0	0	0
C	4800	4800	0	1	0	0	0	0	0	0	0	0	0	0	1	0	0	0	0	0	0	0
C	4800	5465	0	0	0	0	0	0	0	0	0	0	0	0	0	1	0	0	0	0	0	0
C	5465	6450	0	1	0	0	0	0	0	0	0	0	0	0	1	0	0	0	0	0	0	0
C	6450	5465	0	0	0	0	0	0	0	0	0	0	0	0	0	0	0	0	0	0	0	0
C	5465	4800	0	1	0	0	0	0	0	0	0	0	0	1	1	0	0	0	0	1	0	0
C	4800	4800	0	0	0	0	0	0	0	0	0	0	0	0	0	0	0	0	0	0	0	0
C	4800	4800	0	1	0	0	0	0	0	0	0	0	0	0	1	0	0	0	0	0	0	0
C	4800	4800	0	0	0	0	0	0	0	0	0	0	0	0	0	0	0	0	0	0	0	0
C	4800	4800	0	0	0	0	0	0	0	0	0	0	0	0	0	0	0	0	0	0	0	0
C	4800	4800	0	0	0	0	0	0	0	0	0	0	0	0	0	0	0	0	0	0	0	0
C	4800	4800	0	0	0	0	0	0	0	0	0	0	0	0	0	0	0	0	0	0	0	0
C	4800	5465	0	0	0	0	0	0	0	0	0	0	0	0	0	0	0	0	0	0	0	0
C	5465	6450	0	1	0	0	0	0	0	0	0	0	0	0	1	1	0	0	0	0	0	0
C	6450	7050	0	1	0	0	0	0	0	0	0	0	0	0	1	0	0	0	0	0	0	1
C	7050	6450	0	0	1	0	0	3	0	0	0	0	0	2	0	0	0	0	1	0	1	0
C	6450	4800	0	0	0	0	0	0	0	0	0	0	0	0	0	0	0	0	0	0	0	0
C	4800	800	0	0	0	0	0	0	0	0	0	0	0	0	0	0	0	0	0	0	0	0
C	800	1350	0	0	0	0	0	0	0	0	0	0	0	0	0	0	0	0	0	0	0	0
C	1350	1350	0	0	0	0	0	0	0	0	0	0	0	0	0	0	0	0	0	0	0	0
C	1350	1350	0	0	0	0	0	0	0	0	0	0	0	0	0	0	0	0	0	0	0	0
C	450	450	0	0	0	0	0	0	0	0	0	0	0	0	0	0	0	0	0	0	0	0
